# Supplementary material for: 1-(4-Chloro-2-fluoro­phen­yl)-4-difluoro­methyl-3-methyl-1H-1,2,4-triazol-5(4H)-one
Source: Acta Crystallogr Sect E Struct Rep Online. 2012 Mar 14;68(Pt 4):o1048. doi: 10.1107/S1600536812009452 (PMC3344009; doi:10.1107/S1600536812009452)
Supplement: Supplementary file 2 [file e-68-o1048-Isup2.hkl]

# 
# h,k,l, Fc-squared, Fo-squared, sigma(Fo-squared) and status flag 
# 
data_I
_shelx_title ' X in C2/c' 
_shelx_refln_list_code          4 
_shelx_F_calc_maximum      277.67 
_exptl_crystal_F_000      1120.00 
_reflns_d_resolution_high  0.8295 
 
loop_ 
 _symmetry_equiv_pos_as_xyz 
 'x, y, z' 
 '-x, y, -z+1/2' 
 'x+1/2, y+1/2, z' 
 '-x+1/2, y+1/2, -z+1/2' 
 '-x, -y, -z' 
 'x, -y, z-1/2' 
 '-x+1/2, -y+1/2, -z' 
 'x+1/2, -y+1/2, z-1/2' 
 
_cell_length_a    15.2860 
_cell_length_b    13.6100 
_cell_length_c    11.2310 
_cell_angle_alpha  90.000 
_cell_angle_beta  100.910 
_cell_angle_gamma  90.000 
 
_shelx_F_squared_multiplier     1.000 
 
loop_ 
 _refln_index_h 
 _refln_index_k 
 _refln_index_l 
 _refln_F_squared_calc 
 _refln_F_squared_meas 
 _refln_F_squared_sigma 
 _refln_observed_status 
   2   0   0      913.54     1085.23     18.99 o 
   4   0   0      521.18      548.09     29.61 o 
   6   0   0     7528.95     8094.84     89.79 o 
   8   0   0     6319.36     7002.85    106.53 o 
  10   0   0     2656.05     2609.13     85.93 o 
  12   0   0      238.64      196.32     51.17 o 
  14   0   0      890.89      757.28     61.15 o 
  16   0   0       70.94       63.40     41.52 o 
  18   0   0        4.61      -25.10     39.91 o 
   1   1   0     9060.08     8714.58    133.80 o 
   3   1   0       33.35       17.51      6.26 o 
   5   1   0     4707.10     5056.39    100.25 o 
   7   1   0       12.46       10.55     11.91 o 
   9   1   0        0.29       14.14     23.01 o 
  11   1   0     1417.78     1401.04     42.67 o 
  13   1   0      114.61      110.81     21.26 o 
  15   1   0      314.53      381.08     33.34 o 
  17   1   0        6.30       22.94     20.71 o 
   0   2   0     2433.05     2959.18     33.79 o 
   2   2   0     2143.09     2250.29     54.71 o 
   4   2   0      291.30      273.23     12.40 o 
   6   2   0     1784.22     1788.01     34.59 o 
   8   2   0     5204.82     5266.06     60.53 o 
  10   2   0       12.35        2.08     17.86 o 
  12   2   0     1326.66     1290.35     43.28 o 
  14   2   0      228.73      183.33     25.25 o 
  16   2   0      120.31       82.31     23.65 o 
   1   3   0    31996.66    27563.28    692.43 o 
   3   3   0     1359.42     1417.99     43.13 o 
   5   3   0      807.29      845.71     31.54 o 
   7   3   0     2069.52     2143.07     70.80 o 
   9   3   0        0.16       21.51     17.38 o 
  11   3   0       72.82       78.02     19.15 o 
  13   3   0       91.04       85.72     19.98 o 
  15   3   0      266.23      267.43     39.75 o 
  17   3   0        5.68      -24.43     24.43 o 
   0   4   0    61264.25    50786.55    582.81 o 
   2   4   0    29996.10    27356.27    449.68 o 
   4   4   0      574.94      540.37     30.41 o 
   6   4   0        0.12       -0.03      8.41 o 
   8   4   0      788.25      815.53     29.45 o 
  10   4   0        1.43       10.34     13.65 o 
  12   4   0     1146.25     1268.51     43.46 o 
  14   4   0      309.85      346.51     28.79 o 
  16   4   0       18.18       42.96     27.03 o 
   1   5   0     2370.55     2333.17     98.80 o 
   3   5   0     2799.37     2873.66     81.91 o 
   5   5   0      585.82      498.22     37.98 o 
   7   5   0      418.65      412.68     29.77 o 
   9   5   0      528.17      552.18     26.51 o 
  11   5   0        1.02        4.18     15.10 o 
  13   5   0        1.55      -17.78     17.78 o 
  15   5   0       93.42      125.08     36.05 o 
  17   5   0        0.19       48.00     24.22 o 
   0   6   0     9764.52     8666.36     84.08 o 
   2   6   0        7.13       23.84      9.43 o 
   4   6   0        7.73       16.56     15.45 o 
   6   6   0      753.57      792.14     30.04 o 
   8   6   0      787.48      786.08     31.40 o 
  10   6   0      134.79      146.87     19.57 o 
  12   6   0      163.52      192.91     25.36 o 
  14   6   0       72.19       55.80     26.07 o 
  16   6   0       26.08       16.90     23.67 o 
   1   7   0     4489.98     4621.41     55.18 o 
   3   7   0     2658.39     2850.42     48.35 o 
   5   7   0       71.92       56.30     13.88 o 
   7   7   0     2870.30     2869.25     57.00 o 
   9   7   0       88.44       66.21     18.64 o 
  11   7   0      186.92      256.54     23.88 o 
  13   7   0      318.66      314.81     31.47 o 
  15   7   0        1.58       13.10     30.90 o 
   0   8   0     1673.38     1611.56     45.85 o 
   2   8   0     2778.98     2409.11     47.78 o 
   4   8   0      599.08      625.99     27.76 o 
   6   8   0     2271.94     2206.97     55.52 o 
   8   8   0      164.95      211.81     72.74 o 
  10   8   0       30.76       41.61     20.11 o 
  12   8   0        9.38       -0.14     21.88 o 
  14   8   0      299.77      334.45     32.42 o 
   1   9   0     1840.29     1867.76     44.03 o 
   3   9   0      119.26      138.43     25.91 o 
   5   9   0       34.07       46.08     13.88 o 
   7   9   0       59.66       46.21     17.81 o 
   9   9   0       17.27       38.79     53.42 o 
  11   9   0        0.29       42.37     37.98 o 
  13   9   0        1.31       -2.76     22.10 o 
  15   9   0       57.00       36.88     25.84 o 
   0  10   0      404.07      403.58     30.66 o 
   2  10   0     1505.07     1497.20     43.00 o 
   4  10   0       12.25       45.08     22.21 o 
   6  10   0     1631.65     1727.40     50.29 o 
   8  10   0      103.85       84.89     30.41 o 
  10  10   0       13.36       46.64     20.98 o 
  12  10   0        1.29      -23.77     23.77 o 
  14  10   0      140.00      119.46     31.96 o 
   1  11   0     1800.96     1722.96     48.35 o 
   3  11   0      279.80      304.62     32.67 o 
   5  11   0       63.45       75.52     19.10 o 
   7  11   0        4.00       11.43     17.07 o 
   9  11   0       23.53       55.61     18.88 o 
  11  11   0       15.13       54.34     23.78 o 
  13  11   0       11.81        6.91     35.08 o 
   0  12   0       86.93      104.17     23.53 o 
   2  12   0       82.71       56.36     32.02 o 
   4  12   0       61.88       80.22     23.49 o 
   6  12   0       33.73       45.06     18.69 o 
   8  12   0       47.23       32.90     24.46 o 
  10  12   0        0.05        4.10     37.98 o 
  12  12   0        0.11      -13.99     33.47 o 
   1  13   0       50.15       51.32     18.14 o 
   3  13   0       95.59       96.90     30.57 o 
   5  13   0       88.89      108.91     23.82 o 
   7  13   0        1.83       15.13     27.03 o 
   9  13   0      113.29       91.88     28.83 o 
  11  13   0       13.72      -11.74     50.05 o 
   0  14   0       13.96      -14.48     22.76 o 
   2  14   0        0.93       19.63     21.36 o 
   4  14   0       47.71       33.02     24.57 o 
   6  14   0      113.82      151.91     24.96 o 
   8  14   0       29.56       17.43     40.71 o 
   1  15   0      373.01      428.58     35.71 o 
   3  15   0      258.29      202.35     34.32 o 
   5  15   0       29.56       40.23     22.63 o 
   7  15   0       37.17       33.29     26.49 o 
   0  16   0       23.66       -3.31     22.00 o 
   2  16   0       24.51       22.02     23.68 o 
   4  16   0        5.39       -5.50     21.26 o 
 -17   1   1        1.42       24.57     19.85 o 
 -15   1   1      301.37      241.72     30.04 o 
 -13   1   1      168.81      125.79     20.84 o 
 -11   1   1     1092.77     1140.72     45.06 o 
  -9   1   1      285.91      289.90     36.21 o 
  -7   1   1     2265.54     2333.56     52.46 o 
  -5   1   1    10681.30    10899.78    105.08 o 
  -3   1   1      920.74      868.83     17.07 o 
  -1   1   1        9.92       29.90     12.07 o 
   1   1   1    11739.96    10785.95    452.82 o 
   3   1   1     8470.31     9051.40     51.77 o 
   5   1   1     1351.93     1327.50     33.47 o 
   7   1   1     1185.11     1168.83     29.81 o 
   9   1   1      332.14      321.12     19.66 o 
  11   1   1     1943.88     2040.13     52.34 o 
  13   1   1      461.02      474.25     37.98 o 
  15   1   1      456.39      435.02    105.24 o 
  17   1   1      122.81      111.52     28.65 o 
 -18   2   1       29.34       49.35     23.20 o 
 -16   2   1        2.62       -4.51     20.03 o 
 -14   2   1     1559.34     1478.33     52.78 o 
 -12   2   1       13.91       38.44     16.04 o 
 -10   2   1     1054.01     1036.78     34.59 o 
  -8   2   1     2816.21     2867.12     48.47 o 
  -6   2   1       20.82       20.93      7.17 o 
  -4   2   1      604.47      594.18     23.33 o 
  -2   2   1     1470.32     1433.18     19.46 o 
   0   2   1      322.51      439.49     20.49 o 
   2   2   1     1509.15     1345.76     19.57 o 
   4   2   1     3603.01     3842.21    136.46 o 
   6   2   1     1119.23     1291.73     66.14 o 
   8   2   1      916.43      919.51     29.35 o 
  10   2   1     1933.87     1819.94     45.96 o 
  12   2   1     3880.60     3855.30     73.50 o 
  14   2   1      367.32      369.40     31.71 o 
  16   2   1        4.04      -10.72     20.93 o 
 -17   3   1       15.80       22.84     22.86 o 
 -15   3   1       80.17       34.18     23.13 o 
 -13   3   1       56.43       73.76     29.13 o 
 -11   3   1     2133.72     2147.87     51.62 o 
  -9   3   1      926.03      834.95     32.02 o 
  -7   3   1     8196.26     9072.70     75.33 o 
  -5   3   1     2851.74     2750.07    135.65 o 
  -3   3   1       52.11       51.02     10.46 o 
  -1   3   1     2448.09     2636.32     28.33 o 
   1   3   1    77102.35    65587.23    602.04 o 
   3   3   1    19238.87    19094.63     85.45 o 
   5   3   1     1785.95     1561.43     34.92 o 
   7   3   1     3974.27     3869.29    182.00 o 
   9   3   1      124.63      100.19     18.18 o 
  11   3   1     1449.26     1420.77     44.37 o 
  13   3   1        0.25      -18.32     18.32 o 
  15   3   1       14.29       11.00     21.26 o 
  17   3   1        3.08       18.93     19.79 o 
 -16   4   1       27.86       34.14     21.82 o 
 -14   4   1      109.40       67.19     38.14 o 
 -12   4   1      228.85      242.65     23.66 o 
 -10   4   1      951.28      970.62     34.59 o 
  -8   4   1     1874.79     2103.61     57.29 o 
  -6   4   1     1574.72     1227.53     45.38 o 
  -4   4   1      327.84      320.01     20.92 o 
  -2   4   1    10628.80    11071.74     66.00 o 
   0   4   1    25156.78    22726.20    283.88 o 
   2   4   1      268.26      222.79     22.85 o 
   4   4   1     3492.71     4002.21     45.17 o 
   6   4   1     2966.70     3297.24     49.72 o 
   8   4   1      677.50      720.54     32.83 o 
  10   4   1      487.58      466.76     27.21 o 
  12   4   1      309.89      333.28     35.88 o 
  14   4   1      168.61      191.59     25.44 o 
  16   4   1      130.34      178.78     32.51 o 
 -17   5   1        7.72       12.50     41.68 o 
 -15   5   1      542.42      574.57     37.77 o 
 -13   5   1      344.49      309.99     29.58 o 
 -11   5   1        6.48       -8.27     15.24 o 
  -9   5   1      146.73      165.22     16.37 o 
  -7   5   1     3533.12     3441.86     55.18 o 
  -5   5   1     6825.46     7479.28     67.36 o 
  -3   5   1     6675.69     7085.62     74.18 o 
  -1   5   1     4797.67     4874.82     99.45 o 
   1   5   1     2618.00     2894.56     82.39 o 
   3   5   1     2924.89     2867.01     42.78 o 
   5   5   1     1731.89     1694.81     37.39 o 
   7   5   1      334.17      337.37     20.37 o 
   9   5   1     2421.04     2441.55     72.57 o 
  11   5   1      844.34      835.72     38.88 o 
  13   5   1      100.18      132.60     19.96 o 
  15   5   1        5.63        3.52     20.06 o 
 -16   6   1        6.08      -20.10     22.86 o 
 -14   6   1      473.47      493.58     36.03 o 
 -12   6   1     1101.44     1129.09     42.78 o 
 -10   6   1       10.59       19.23     14.33 o 
  -8   6   1        4.71       -6.92     13.43 o 
  -6   6   1      729.20      937.07     69.52 o 
  -4   6   1      687.34      631.87     23.89 o 
  -2   6   1       47.62       53.86     10.47 o 
   0   6   1       50.87       50.42      6.76 o 
   2   6   1       18.25       46.86     13.03 o 
   4   6   1     4552.57     4737.28     56.21 o 
   6   6   1     1037.40     1037.68     33.32 o 
   8   6   1       36.48        7.51     20.60 o 
  10   6   1      174.82      225.01     22.57 o 
  12   6   1      549.23      564.30     34.80 o 
  14   6   1      283.13      289.92     30.30 o 
  16   6   1        8.09      -26.02     27.68 o 
 -15   7   1       25.54       40.75     23.81 o 
 -13   7   1      455.78      490.52    107.17 o 
 -11   7   1        6.67       -7.81     17.82 o 
  -9   7   1      203.54      178.64     20.34 o 
  -7   7   1        3.09       14.22     14.89 o 
  -5   7   1       57.09       85.94     19.47 o 
  -3   7   1       38.73       32.17     14.80 o 
  -1   7   1     3089.28     3177.82     49.84 o 
   1   7   1       14.01       -0.64      9.79 o 
   3   7   1      820.88      808.57     41.52 o 
   5   7   1       68.09       72.51     13.20 o 
   7   7   1      578.50      596.91     30.70 o 
   9   7   1     2094.36     2228.80     56.16 o 
  11   7   1       77.68       75.34     21.01 o 
  13   7   1       76.83      105.90     23.45 o 
  15   7   1        6.11        2.28     31.54 o 
 -16   8   1        0.01       27.05     20.95 o 
 -14   8   1       33.86       62.79     34.28 o 
 -12   8   1      223.56      234.70     27.88 o 
 -10   8   1      199.76      205.84     46.67 o 
  -8   8   1       10.79       24.47     27.52 o 
  -6   8   1      223.27      198.00     19.33 o 
  -4   8   1     2507.15     2463.54     92.21 o 
  -2   8   1     1742.60     1641.35     39.48 o 
   0   8   1     2547.31     2282.20     34.82 o 
   2   8   1      574.99      531.72     23.53 o 
   4   8   1      477.22      429.59     24.88 o 
   6   8   1        3.59       21.53     11.67 o 
   8   8   1      708.05      653.87     34.15 o 
  10   8   1     1524.19     1433.86     50.41 o 
  12   8   1       54.43       62.32     20.99 o 
  14   8   1       33.00       56.82     20.92 o 
 -15   9   1      114.13      107.48     26.39 o 
 -13   9   1        4.71        0.90     30.74 o 
 -11   9   1        2.03       -7.66     18.85 o 
  -9   9   1       17.04        5.77     16.50 o 
  -7   9   1      318.41      325.39     23.26 o 
  -5   9   1      118.18      130.85     23.49 o 
  -3   9   1        4.12       -8.95     16.57 o 
  -1   9   1       15.62       22.84     13.50 o 
   1   9   1        9.61       14.14     13.52 o 
   3   9   1       55.03       40.71     15.70 o 
   5   9   1       75.93       69.19     17.61 o 
   7   9   1      330.15      311.39     25.44 o 
   9   9   1      640.96      694.75     38.97 o 
  11   9   1      152.38      191.49     25.67 o 
  13   9   1       18.97        1.65     23.31 o 
 -14  10   1       48.78       67.76     24.23 o 
 -12  10   1      191.19      174.27     35.24 o 
 -10  10   1        3.80        2.62     18.83 o 
  -8  10   1      301.46      276.15     26.51 o 
  -6  10   1     1695.48     1780.83     50.04 o 
  -4  10   1      420.35      441.77     28.21 o 
  -2  10   1      382.72      460.74     29.45 o 
   0  10   1     1145.67     1136.73     29.08 o 
   2  10   1       35.12       44.89     15.58 o 
   4  10   1       83.13      100.39     15.81 o 
   6  10   1        7.58       25.56     15.24 o 
   8  10   1      149.10      120.41     22.62 o 
  10  10   1        3.14       -2.78     26.51 o 
  12  10   1       18.52       44.06     25.26 o 
  14  10   1      110.78      131.28     57.45 o 
 -13  11   1       57.03       54.24     25.81 o 
 -11  11   1       43.13       14.66     22.86 o 
  -9  11   1      241.10      280.87     28.10 o 
  -7  11   1       86.06       78.17     38.78 o 
  -5  11   1        1.84       39.27     37.98 o 
  -3  11   1      234.00      236.26     27.20 o 
  -1  11   1      266.39      163.13     22.83 o 
   1  11   1      196.15      212.97     21.27 o 
   3  11   1        5.96       29.55     14.02 o 
   5  11   1      134.58      152.09     22.63 o 
   7  11   1      456.99      467.83     32.20 o 
   9  11   1      496.30      474.03     35.59 o 
  11  11   1        0.12       11.03     18.48 o 
  13  11   1        2.66       23.22     21.96 o 
 -12  12   1        2.55       22.74     21.82 o 
 -10  12   1       42.14       22.56     40.71 o 
  -8  12   1      131.78      148.47     25.21 o 
  -6  12   1       19.53       63.05     43.45 o 
  -4  12   1      197.30      276.28     25.49 o 
  -2  12   1      130.89      126.11     21.35 o 
   0  12   1       12.53       48.65     16.04 o 
   2  12   1      845.80      836.79     39.82 o 
   4  12   1      460.31      516.85     62.60 o 
   6  12   1       63.16       61.35     21.85 o 
   8  12   1       39.12       40.88     23.78 o 
  10  12   1       20.88       55.97     32.34 o 
  12  12   1        5.26       51.87     22.18 o 
 -11  13   1       51.21       66.99     49.72 o 
  -9  13   1        1.29      -23.63     24.30 o 
  -7  13   1       24.79        1.22     20.70 o 
  -5  13   1      335.41      368.39     32.08 o 
  -3  13   1       37.09       14.59     21.40 o 
  -1  13   1       63.30       60.57     20.29 o 
   1  13   1       28.33       27.41     22.17 o 
   3  13   1        0.86      -14.68     19.22 o 
   5  13   1       15.88        1.92     34.11 o 
   7  13   1       58.81       33.54     41.03 o 
   9  13   1       41.23       63.91     59.54 o 
  -8  14   1       60.33       86.50     38.78 o 
  -6  14   1        5.32        9.53     20.37 o 
  -4  14   1      116.35      171.90     40.39 o 
  -2  14   1      156.17      129.91     33.47 o 
   0  14   1       33.51       21.31     14.54 o 
   2  14   1       48.41       50.70     21.26 o 
   4  14   1       12.55       17.32     20.64 o 
   6  14   1        5.46      -19.31     21.46 o 
   8  14   1       88.81       74.10     30.90 o 
  -7  15   1        9.79       22.58     31.86 o 
  -5  15   1        2.38        5.12     28.48 o 
  -3  15   1       49.89       42.53     24.43 o 
  -1  15   1        3.37       34.92     28.48 o 
   1  15   1        0.82       -2.98     21.46 o 
   3  15   1       66.09       45.29     29.29 o 
   5  15   1        0.05        2.48     21.80 o 
  -4  16   1        0.29      -17.19     28.80 o 
  -2  16   1        0.78       22.96     36.69 o 
   0  16   1        0.06        0.76     14.98 o 
   2  16   1        0.13        0.35     23.20 o 
 -18   0   2       42.31       90.44     35.40 o 
 -16   0   2        0.21       14.80     23.82 o 
 -14   0   2      669.24      648.82     51.17 o 
 -12   0   2     4117.35     3812.48     98.80 o 
 -10   0   2     1440.84     1413.83     54.71 o 
  -8   0   2    17613.51    20251.27    161.56 o 
  -6   0   2    30003.88    30617.64    172.18 o 
  -4   0   2    21468.66    22320.04    125.19 o 
  -2   0   2     7608.39     7599.86     60.51 o 
   0   0   2    43345.00    38377.73    503.03 o 
   2   0   2     1269.73     1315.03     28.97 o 
   4   0   2     4097.76     4424.61     60.83 o 
   6   0   2      463.58      434.80     25.75 o 
   8   0   2      264.67      308.96     28.00 o 
  10   0   2       45.51       56.64     19.95 o 
  12   0   2      631.23      638.85     47.95 o 
  14   0   2      383.52      383.31     41.20 o 
  16   0   2       10.47       38.62     31.54 o 
 -17   1   2      134.45      159.66     26.75 o 
 -15   1   2       13.40       14.73     40.55 o 
 -13   1   2      109.46      149.03     30.25 o 
 -11   1   2      312.60      288.88     21.95 o 
  -9   1   2     1002.94     1081.40     76.11 o 
  -7   1   2     3407.27     3496.93     95.75 o 
  -5   1   2     2980.75     3179.42     38.78 o 
  -3   1   2     3812.76     3792.05     47.15 o 
  -1   1   2      268.10      285.07     13.65 o 
   1   1   2    37514.46    32153.72   1146.71 o 
   3   1   2    16652.04    16946.50     78.06 o 
   5   1   2     3644.10     4147.60     45.86 o 
   7   1   2      757.24      669.08     25.13 o 
   9   1   2     3220.54     3456.67     59.51 o 
  11   1   2       86.80       84.94     20.24 o 
  13   1   2      205.35      204.74     28.48 o 
  15   1   2        2.22      -22.42     23.66 o 
  17   1   2        0.59      -12.31     21.73 o 
 -18   2   2       46.55       11.82     26.35 o 
 -16   2   2      118.19      133.79     35.72 o 
 -14   2   2        0.54       16.10     17.54 o 
 -12   2   2       97.14      134.46     30.09 o 
 -10   2   2       50.42       30.52     12.62 o 
  -8   2   2      982.83      969.76     29.00 o 
  -6   2   2     5771.79     6428.82     58.71 o 
  -4   2   2     5215.30     5693.23     47.34 o 
  -2   2   2     2660.72     3056.07     32.42 o 
   0   2   2     7965.96     8426.17     36.14 o 
   2   2   2    28554.07    25405.24    545.03 o 
   4   2   2    15713.91    16697.33    183.61 o 
   6   2   2       54.75       75.79     11.02 o 
   8   2   2        9.12        5.93     18.83 o 
  10   2   2      744.41      736.68     31.73 o 
  12   2   2       40.52       45.54     22.48 o 
  14   2   2        4.65        1.97     18.09 o 
  16   2   2        3.90        6.23     20.57 o 
 -17   3   2        0.63       -4.84     23.33 o 
 -15   3   2       34.35       14.71     20.38 o 
 -13   3   2        9.71       18.51     30.25 o 
 -11   3   2      354.52      373.09     24.35 o 
  -9   3   2      815.35      799.85     37.65 o 
  -7   3   2     3552.54     3798.66     53.36 o 
  -5   3   2     7318.79     8148.87     63.49 o 
  -3   3   2     7485.54     7519.70    196.96 o 
  -1   3   2      443.32      468.23     28.64 o 
   1   3   2    12956.17    12992.90     68.83 o 
   3   3   2    20520.21    21236.39    219.01 o 
   5   3   2      348.73      300.42     17.15 o 
   7   3   2       28.32       11.91     10.47 o 
   9   3   2      739.33      875.34     44.57 o 
  11   3   2       55.82       48.95     17.41 o 
  13   3   2       20.69       40.68     18.08 o 
  15   3   2      152.05      142.54     33.47 o 
  17   3   2       28.77       39.36     20.37 o 
 -16   4   2       57.16       53.83     21.69 o 
 -14   4   2        7.87        6.79     19.20 o 
 -12   4   2        2.93       15.39     13.53 o 
 -10   4   2     2432.70     2471.25     53.35 o 
  -8   4   2     1745.29     1833.55     42.10 o 
  -6   4   2     1260.38     1259.53     31.17 o 
  -4   4   2     1405.61     1423.64     30.27 o 
  -2   4   2     5349.88     5529.82     49.40 o 
   0   4   2    13621.96    14050.65     83.01 o 
   2   4   2      249.00      261.18     14.79 o 
   4   4   2      753.27      911.16     36.85 o 
   6   4   2       30.98       18.90     10.58 o 
   8   4   2      417.61      401.60     23.32 o 
  10   4   2      564.90      622.05     92.37 o 
  12   4   2      118.33      119.83     23.36 o 
  14   4   2      294.43      319.58     29.87 o 
  16   4   2        1.92        6.76     20.94 o 
 -17   5   2        4.60      -18.90     25.15 o 
 -15   5   2       12.51       17.26     19.10 o 
 -13   5   2        3.61       21.63     17.64 o 
 -11   5   2     1016.66      920.18     37.50 o 
  -9   5   2     3109.16     3164.08     59.27 o 
  -7   5   2     1015.97      908.09     34.76 o 
  -5   5   2       38.28       34.53      9.78 o 
  -3   5   2      162.34      137.36     22.53 o 
  -1   5   2      506.04      494.19     18.54 o 
   1   5   2     1595.71     1516.23     31.63 o 
   3   5   2      708.99      675.96     34.44 o 
   5   5   2      296.95      344.53     43.45 o 
   7   5   2      816.37      843.78     35.56 o 
   9   5   2      497.37      626.42     50.05 o 
  11   5   2      762.56      777.15     96.39 o 
  13   5   2        4.26      -19.43     19.43 o 
  15   5   2        0.85       19.04     19.90 o 
 -16   6   2        0.29      -20.29     23.01 o 
 -14   6   2      244.41      245.76     29.21 o 
 -12   6   2      195.27      205.30     22.98 o 
 -10   6   2      891.40      899.58     37.78 o 
  -8   6   2       10.42       32.79     13.03 o 
  -6   6   2     5562.15     5781.77    181.84 o 
  -4   6   2     5018.34     4762.74    103.79 o 
  -2   6   2      502.22      461.74     20.48 o 
   0   6   2     2006.83     2019.67     27.15 o 
   2   6   2     1940.91     1704.33     36.18 o 
   4   6   2      763.07      665.60     40.87 o 
   6   6   2      442.76      469.92     23.20 o 
   8   6   2       12.94       20.99     14.77 o 
  10   6   2      779.81      837.04     38.88 o 
  12   6   2       31.36       12.36     32.67 o 
  14   6   2        6.25       52.04     17.85 o 
  16   6   2        0.17       18.08     19.79 o 
 -15   7   2        8.06       25.86     20.76 o 
 -13   7   2        0.68      -13.38     18.95 o 
 -11   7   2       77.33      100.26     18.55 o 
  -9   7   2        6.23        9.09     22.21 o 
  -7   7   2      153.32      172.25     18.85 o 
  -5   7   2     1010.67      917.51     32.34 o 
  -3   7   2     1047.41     1068.43     31.75 o 
  -1   7   2     6194.97     6399.03     66.67 o 
   1   7   2      555.03      504.35     29.77 o 
   3   7   2     1396.38     1332.87     35.39 o 
   5   7   2      880.63      827.51     29.36 o 
   7   7   2      229.46      258.02     21.62 o 
   9   7   2       68.05       41.50     17.86 o 
  11   7   2      106.24      117.94     31.86 o 
  13   7   2        4.40        5.99     19.11 o 
  15   7   2       17.43       12.73     22.60 o 
 -16   8   2        9.55       15.98     26.71 o 
 -14   8   2       24.33       13.86     32.51 o 
 -12   8   2       43.93       14.25     18.69 o 
 -10   8   2      558.75      586.97     32.63 o 
  -8   8   2      156.69      164.91     19.28 o 
  -6   8   2       34.92       62.44     13.77 o 
  -4   8   2       22.18        7.83     13.96 o 
  -2   8   2     5898.74     5973.70    154.00 o 
   0   8   2     3957.31     3886.35     42.84 o 
   2   8   2     3360.78     3299.04     56.40 o 
   4   8   2      687.52      662.96     27.63 o 
   6   8   2       28.03       -0.31     17.05 o 
   8   8   2      322.14      258.30     24.20 o 
  10   8   2      656.71      573.10     36.18 o 
  12   8   2       45.58       48.94     43.45 o 
  14   8   2       27.29       23.64     33.31 o 
 -15   9   2       16.34        1.93     21.84 o 
 -13   9   2       78.44       79.43     23.55 o 
 -11   9   2      189.21      207.00     25.71 o 
  -9   9   2       82.35       54.10     23.66 o 
  -7   9   2        0.04      -14.33     14.33 o 
  -5   9   2     3459.61     3547.81    140.00 o 
  -3   9   2      882.12      910.33     33.54 o 
  -1   9   2      920.41      850.85     32.42 o 
   1   9   2        3.14        2.74     13.20 o 
   3   9   2       63.65       59.21     18.34 o 
   5   9   2       26.47       24.92     15.13 o 
   7   9   2      231.23      232.82     23.44 o 
   9   9   2      100.69       93.17     23.21 o 
  11   9   2       30.56       16.30     32.83 o 
  13   9   2        5.70       34.46     22.19 o 
 -14  10   2       39.86       38.06     24.46 o 
 -12  10   2      169.97      204.50     26.73 o 
 -10  10   2      309.95      299.09     30.10 o 
  -8  10   2       20.11       30.36     18.23 o 
  -6  10   2       10.74       -3.36     20.92 o 
  -4  10   2       34.93       48.40     16.70 o 
  -2  10   2      119.53      164.00     38.94 o 
   0  10   2       55.15       65.74     10.65 o 
   2  10   2       88.88       78.56     16.84 o 
   4  10   2        2.02       -4.87     21.08 o 
   6  10   2      437.12      432.77     27.62 o 
   8  10   2       39.30       56.22     19.68 o 
  10  10   2        7.53      -22.97     22.97 o 
  12  10   2      116.26      132.85     37.33 o 
 -13  11   2        2.56       28.80     22.31 o 
 -11  11   2       38.45       26.36     21.94 o 
  -9  11   2       53.95       45.69     20.48 o 
  -7  11   2        0.06        2.21     17.70 o 
  -5  11   2      531.69      483.97     52.30 o 
  -3  11   2      529.14      574.76     38.62 o 
  -1  11   2      501.53      465.65     29.70 o 
   1  11   2      115.82      148.93     21.72 o 
   3  11   2       17.12       35.21     17.73 o 
   5  11   2       47.24       60.86     17.17 o 
   7  11   2       37.62       46.06     19.00 o 
   9  11   2       17.75       43.21     20.78 o 
  11  11   2      117.74      107.28     27.44 o 
 -12  12   2        1.27        2.96     24.46 o 
 -10  12   2       45.50       22.51     47.15 o 
  -8  12   2        2.39      -19.66     19.66 o 
  -6  12   2       33.24        9.94     31.70 o 
  -4  12   2      583.39      560.81     36.29 o 
  -2  12   2      618.54      588.92     34.81 o 
   0  12   2       21.90      -10.48     13.99 o 
   2  12   2      205.89      229.99     24.98 o 
   4  12   2      129.69       93.21     21.83 o 
   6  12   2        1.80      -12.70     24.78 o 
   8  12   2       90.10       76.41     20.35 o 
  10  12   2       50.63        7.43     27.26 o 
 -11  13   2        0.48       29.79     23.31 o 
  -9  13   2       30.48       20.04     23.32 o 
  -7  13   2       91.87      106.63     27.62 o 
  -5  13   2      453.90      476.42     36.40 o 
  -3  13   2       64.00       80.27     21.11 o 
  -1  13   2       29.78       53.35     28.00 o 
   1  13   2      345.61      334.72     29.29 o 
   3  13   2      451.63      502.05     34.36 o 
   5  13   2       90.63       40.92     23.55 o 
   7  13   2        0.66       32.90     20.01 o 
   9  13   2        8.03      -15.17     22.73 o 
  -8  14   2        0.02        5.40     20.75 o 
  -6  14   2        1.28       11.49     19.76 o 
  -4  14   2       90.05      113.21     23.77 o 
  -2  14   2        3.81       -4.34     20.24 o 
   0  14   2       54.25       67.49     15.19 o 
   2  14   2        0.21       -7.27     19.00 o 
   4  14   2        9.03      -11.62     29.45 o 
   6  14   2        1.37        6.20     19.41 o 
   8  14   2       10.61       33.37     23.97 o 
  -7  15   2        5.16       21.57     21.66 o 
  -5  15   2        0.20       32.20     19.79 o 
  -3  15   2      536.34      516.79     39.98 o 
  -1  15   2       64.75       94.71     23.87 o 
   1  15   2        7.44      -14.57     21.84 o 
   3  15   2       12.66       25.79     34.76 o 
   5  15   2       11.36       36.33     21.83 o 
  -2  16   2       44.58       -4.89     33.63 o 
   0  16   2        0.05      -11.12     15.16 o 
   2  16   2      110.78      162.34     26.96 o 
 -17   1   3       36.11       28.57     23.31 o 
 -15   1   3       26.69       21.20     19.48 o 
 -13   1   3       24.35       12.62     14.89 o 
 -11   1   3      285.30      256.46     25.26 o 
  -9   1   3      117.53       77.43     18.18 o 
  -7   1   3      221.80      242.16     17.13 o 
  -5   1   3    13096.17    13744.33    191.49 o 
  -3   1   3     4743.69     4578.78    220.78 o 
  -1   1   3        0.10       -2.59      5.32 o 
   1   1   3     2015.01     2328.19    120.05 o 
   3   1   3      416.07      418.23     20.44 o 
   5   1   3     1675.32     1734.42     36.07 o 
   7   1   3     4706.29     4997.91    152.71 o 
   9   1   3        8.98       -0.09     22.37 o 
  11   1   3       57.13       63.96     17.96 o 
  13   1   3        1.24       22.13     16.18 o 
  15   1   3       31.30       80.74     22.94 o 
 -18   2   3        6.16       15.63     22.85 o 
 -16   2   3      129.05      137.29     56.80 o 
 -14   2   3     1031.22      940.52     78.05 o 
 -12   2   3       39.01       75.96     15.76 o 
 -10   2   3      281.32      274.84     19.79 o 
  -8   2   3     4127.47     4649.66    107.65 o 
  -6   2   3      243.31      190.04     14.44 o 
  -4   2   3     6220.13     6330.38     53.48 o 
  -2   2   3     3623.39     3596.31     38.14 o 
   0   2   3    13441.98    13830.70     52.59 o 
   2   2   3        0.53       -2.53      6.94 o 
   4   2   3    20324.83    21668.65    216.92 o 
   6   2   3     6013.45     7190.81     70.09 o 
   8   2   3       26.30       28.00     12.17 o 
  10   2   3      105.31      114.85     26.07 o 
  12   2   3      745.43      708.85     38.56 o 
  14   2   3       57.01       83.44     23.41 o 
  16   2   3      219.65      257.26     31.67 o 
 -17   3   3      255.55      230.76     34.69 o 
 -15   3   3       11.38      -19.28     19.28 o 
 -13   3   3      615.81      580.39     33.43 o 
 -11   3   3     1742.98     1734.75     46.99 o 
  -9   3   3     2265.75     2159.49     78.37 o 
  -7   3   3     2151.00     2311.99     56.32 o 
  -5   3   3     1621.42     1503.39     32.53 o 
  -3   3   3     5982.92     6233.26     93.65 o 
  -1   3   3    58477.27    51542.29    639.02 o 
   1   3   3     1303.27     1136.72     26.28 o 
   3   3   3      321.18      497.92     24.62 o 
   5   3   3      308.47      351.94     19.00 o 
   7   3   3      132.46      162.20     15.43 o 
   9   3   3       90.82       81.68     20.76 o 
  11   3   3       55.63      120.55     62.11 o 
  13   3   3      175.02      158.45     24.30 o 
  15   3   3       57.87       29.37     24.50 o 
 -16   4   3       49.83       81.95     29.61 o 
 -14   4   3       25.83       39.65     19.68 o 
 -12   4   3      178.37      127.74     20.24 o 
 -10   4   3        0.44      -13.53     13.53 o 
  -8   4   3      260.12      286.01     19.00 o 
  -6   4   3     2727.93     2823.13    127.93 o 
  -4   4   3      299.04      241.04     17.38 o 
  -2   4   3      197.62      199.02     25.26 o 
   0   4   3        1.47       33.24     16.80 o 
   2   4   3      521.88      474.83     19.10 o 
   4   4   3     5033.41     5213.91     58.60 o 
   6   4   3      753.33      745.78     29.13 o 
   8   4   3      145.21       99.12     16.95 o 
  10   4   3       51.85       47.51     25.59 o 
  12   4   3       15.32       25.29     17.68 o 
  14   4   3       15.42        4.45     20.59 o 
  16   4   3        4.39       49.56     21.12 o 
 -17   5   3       75.04       22.43     24.98 o 
 -15   5   3      494.20      475.79     34.68 o 
 -13   5   3      482.52      484.22     32.31 o 
 -11   5   3      352.50      331.89     26.28 o 
  -9   5   3     4113.59     4055.68     66.90 o 
  -7   5   3       46.61       66.58     14.32 o 
  -5   5   3      618.90      607.21     26.07 o 
  -3   5   3     5929.83     5924.65     58.94 o 
  -1   5   3      212.22      217.99     14.11 o 
   1   5   3      913.31      908.80     26.72 o 
   3   5   3    10694.77    11251.89     85.23 o 
   5   5   3     5510.65     5650.77    162.04 o 
   7   5   3       38.28       63.23     11.18 o 
   9   5   3       39.18       45.37     15.53 o 
  11   5   3     1040.45      903.74     42.78 o 
  13   5   3      352.56      310.61     41.52 o 
  15   5   3       30.60       66.62     21.39 o 
 -16   6   3       12.53       11.69     23.23 o 
 -14   6   3      176.25      142.37     31.38 o 
 -12   6   3       14.28       24.07     19.33 o 
 -10   6   3      158.26      158.42     20.02 o 
  -8   6   3       74.89       98.87     20.44 o 
  -6   6   3       45.12       63.84     15.02 o 
  -4   6   3        5.19       12.54     18.34 o 
  -2   6   3     1726.47     1652.28     36.18 o 
   0   6   3     1777.36     1604.84     29.32 o 
   2   6   3     1328.79     1168.25     31.75 o 
   4   6   3     6000.84     6597.32    102.67 o 
   6   6   3       32.00       16.62     17.06 o 
   8   6   3      269.60      283.37     20.82 o 
  10   6   3      266.10      239.38     24.18 o 
  12   6   3      213.28      217.37     57.61 o 
  14   6   3      150.53      184.89     41.52 o 
 -15   7   3        0.02      -21.94     21.94 o 
 -13   7   3        9.52       -9.87     19.61 o 
 -11   7   3      169.59      164.43     20.25 o 
  -9   7   3       97.60      127.11     16.86 o 
  -7   7   3       44.52       51.28     13.98 o 
  -5   7   3      488.94      485.16     24.43 o 
  -3   7   3     3687.84     3529.43     92.37 o 
  -1   7   3      524.61      630.06     28.00 o 
   1   7   3      125.56      175.55     31.22 o 
   3   7   3       45.51       61.86     12.39 o 
   5   7   3      438.06      396.87     23.55 o 
   7   7   3        9.54        6.11     13.88 o 
   9   7   3      425.02      419.61     29.68 o 
  11   7   3      110.91      111.78     24.76 o 
  13   7   3       18.39       54.36     21.01 o 
  15   7   3        5.19       36.99     22.47 o 
 -16   8   3       10.74       23.83     23.37 o 
 -14   8   3      154.81      131.57     37.33 o 
 -12   8   3      417.12      430.61     31.17 o 
 -10   8   3      133.56      129.79     22.18 o 
  -8   8   3      137.99      132.68     18.77 o 
  -6   8   3       90.14       84.09     15.39 o 
  -4   8   3      539.64      477.43     25.49 o 
  -2   8   3     1004.14     1017.97     67.42 o 
   0   8   3     1467.35     1481.59     32.28 o 
   2   8   3      749.31      827.15     30.47 o 
   4   8   3       16.75       16.41     12.95 o 
   6   8   3       29.61       32.97     17.55 o 
   8   8   3      194.04      222.57     55.36 o 
  10   8   3      388.61      362.00     31.62 o 
  12   8   3        0.14        1.69     27.20 o 
  14   8   3        1.08      -21.88     21.88 o 
 -15   9   3        6.98       -1.20     21.65 o 
 -13   9   3      106.92      123.54     37.01 o 
 -11   9   3       31.00        2.67     18.20 o 
  -9   9   3      676.89      643.08     36.52 o 
  -7   9   3       58.09       69.51     23.66 o 
  -5   9   3      145.09      114.11     17.41 o 
  -3   9   3      325.49      303.39     22.06 o 
  -1   9   3       78.17       76.86     17.07 o 
   1   9   3       77.90      103.80     14.21 o 
   3   9   3       35.82       43.59     47.31 o 
   5   9   3      178.76      157.58     20.22 o 
   7   9   3      165.68      123.11     22.76 o 
   9   9   3      109.41       97.95     28.97 o 
  11   9   3      100.79      131.13     27.26 o 
  13   9   3        1.35       17.06     40.87 o 
 -14  10   3        0.02      -26.07     26.07 o 
 -12  10   3       11.19        1.09     21.81 o 
 -10  10   3      193.02      225.69     26.68 o 
  -8  10   3      166.93      170.99     22.76 o 
  -6  10   3      150.18      146.44     18.66 o 
  -4  10   3       15.16       30.62     14.80 o 
  -2  10   3        0.33       12.31     14.21 o 
   0  10   3        0.67       -3.94     10.17 o 
   2  10   3      626.68      615.69     91.72 o 
   4  10   3      150.99      149.41     20.09 o 
   6  10   3      424.83      452.78     30.25 o 
   8  10   3       10.98       17.07     19.45 o 
  10  10   3      391.95      420.35     34.33 o 
  12  10   3        5.79       11.75     23.44 o 
 -13  11   3        1.91       11.07     32.99 o 
 -11  11   3       19.31       21.05     22.04 o 
  -9  11   3       26.85       30.74     19.66 o 
  -7  11   3       37.23       -7.55     20.36 o 
  -5  11   3      119.98      126.00     20.15 o 
  -3  11   3        2.91      -15.69     17.22 o 
  -1  11   3      211.52      193.14     31.38 o 
   1  11   3       86.93       76.60     54.23 o 
   3  11   3      217.88      229.56     37.98 o 
   5  11   3      522.76      546.09     32.77 o 
   7  11   3        9.19       14.14     19.99 o 
   9  11   3       15.40       15.41     24.30 o 
  11  11   3        1.41        1.55     20.32 o 
 -12  12   3        6.77       47.71     45.70 o 
 -10  12   3      479.37      533.40     38.56 o 
  -8  12   3      140.40      175.54     40.71 o 
  -6  12   3       50.95       91.33     21.72 o 
  -4  12   3       52.88       46.43     42.32 o 
  -2  12   3     1584.03     1622.70     52.77 o 
   0  12   3      458.33      454.87     24.12 o 
   2  12   3       31.55       52.29     29.29 o 
   4  12   3       64.21       54.63     19.34 o 
   6  12   3       43.15       57.61     19.69 o 
   8  12   3        4.46      -10.16     22.12 o 
  10  12   3       38.71       47.80     25.03 o 
 -11  13   3        0.07      -14.16     22.76 o 
  -9  13   3        7.92       36.27     20.90 o 
  -7  13   3       10.18       25.56     18.79 o 
  -5  13   3        5.04        0.88     20.18 o 
  -3  13   3       48.70       72.30     20.76 o 
  -1  13   3      101.09      104.90     22.77 o 
   1  13   3       11.19        2.50     19.43 o 
   3  13   3        9.25       -0.25     21.16 o 
   5  13   3       65.93      128.04     34.60 o 
   7  13   3       29.56       -1.33     22.62 o 
   9  13   3      155.59      130.14     28.33 o 
  -8  14   3       23.34      -15.50     24.65 o 
  -6  14   3       33.50       35.40     23.53 o 
  -4  14   3        2.43       27.69     35.56 o 
  -2  14   3       21.86       12.10     21.62 o 
   0  14   3       91.55       93.37     18.52 o 
   2  14   3       31.78       42.86     22.64 o 
   4  14   3       19.65      -25.90     39.91 o 
   6  14   3       21.28       35.40     23.21 o 
  -5  15   3       11.23       20.45     27.52 o 
  -3  15   3      263.68      253.21     30.83 o 
  -1  15   3        1.05       11.58     22.42 o 
   1  15   3        7.41       18.62     21.30 o 
   3  15   3        8.08      -18.57     39.10 o 
   5  15   3       16.49       28.32     22.77 o 
 -18   0   4      143.13       70.16     40.55 o 
 -16   0   4      289.42      304.46     42.80 o 
 -14   0   4      623.66      731.54     55.68 o 
 -12   0   4       11.19        2.25     20.92 o 
 -10   0   4     3642.64     3471.66     84.64 o 
  -8   0   4      610.50      516.55     34.44 o 
  -6   0   4      194.76      238.80     22.85 o 
  -4   0   4      123.50      107.82     23.17 o 
  -2   0   4     7646.06     7822.25     84.00 o 
   0   0   4     9902.13    10261.82     68.27 o 
   2   0   4      393.14      401.65     24.78 o 
   4   0   4     1317.84     1299.58     45.70 o 
   6   0   4     6121.15     6323.45     97.84 o 
   8   0   4      703.77      685.51     40.23 o 
  10   0   4      269.55      248.46     28.32 o 
  12   0   4       19.23      -25.75     25.75 o 
  14   0   4        0.86        9.01     29.93 o 
  16   0   4       73.06       81.10     30.90 o 
 -17   1   4        6.75       -1.13     20.88 o 
 -15   1   4      194.83      219.68     55.20 o 
 -13   1   4      192.98      146.66     23.55 o 
 -11   1   4        0.45        7.41     14.48 o 
  -9   1   4      335.35      287.61     19.51 o 
  -7   1   4     2584.36     2682.50     46.64 o 
  -5   1   4     1091.04     1049.37     27.65 o 
  -3   1   4      688.49      603.52     19.79 o 
  -1   1   4     1424.65     1295.69     27.19 o 
   1   1   4      242.56      223.45     27.84 o 
   3   1   4      822.65      714.46     23.32 o 
   5   1   4     1504.05     1681.30     37.62 o 
   7   1   4       13.79       25.05     16.09 o 
   9   1   4      199.10      256.90     22.53 o 
  11   1   4      368.77      324.90     28.88 o 
  13   1   4        6.05       -8.71     21.30 o 
  15   1   4        0.20       30.49     44.09 o 
 -18   2   4       16.93       26.50     21.39 o 
 -16   2   4       80.26       78.20     21.85 o 
 -14   2   4       54.59       64.13     21.39 o 
 -12   2   4        9.17        3.16     13.99 o 
 -10   2   4      545.38      483.85     25.94 o 
  -8   2   4     8151.16     8751.83     81.92 o 
  -6   2   4     6887.88     7110.57     67.02 o 
  -4   2   4      263.27      255.66     14.11 o 
  -2   2   4    13299.75    13688.28    320.23 o 
   0   2   4      820.43      864.97     20.48 o 
   2   2   4       99.39       99.86     18.18 o 
   4   2   4      263.23      258.88     17.26 o 
   6   2   4        0.19        4.87     13.18 o 
   8   2   4      773.63      822.41     50.69 o 
  10   2   4       48.94       53.24     18.64 o 
  12   2   4       66.25       70.57     21.88 o 
  14   2   4      183.47      198.32     28.73 o 
  16   2   4       17.28       19.81     22.73 o 
 -17   3   4        3.11        8.12     21.15 o 
 -15   3   4       12.84        3.12     21.27 o 
 -13   3   4       36.42       47.15     26.39 o 
 -11   3   4       34.04       37.28     14.68 o 
  -9   3   4       72.54       44.92     12.16 o 
  -7   3   4      935.02     1011.83     37.65 o 
  -5   3   4     1135.93     1226.54     30.60 o 
  -3   3   4      160.68      173.33     16.09 o 
  -1   3   4      292.12      253.05     22.21 o 
   1   3   4     6509.59     7008.88    351.29 o 
   3   3   4     2477.73     2552.43     43.65 o 
   5   3   4       89.86       55.37     13.18 o 
   7   3   4       33.52       23.01     13.42 o 
   9   3   4     1305.83     1288.55     43.40 o 
  11   3   4        7.67       22.94     25.43 o 
  13   3   4        1.07       16.29     22.85 o 
  15   3   4       26.61       54.96     22.97 o 
 -16   4   4       39.55        9.45     39.43 o 
 -14   4   4       96.42      155.86     21.72 o 
 -12   4   4       21.64       49.32     21.50 o 
 -10   4   4       30.97       41.54     11.60 o 
  -8   4   4      152.95      160.92     17.64 o 
  -6   4   4      452.71      386.02     20.92 o 
  -4   4   4      147.02       99.88     26.74 o 
  -2   4   4     2281.67     2099.41     39.02 o 
   0   4   4     3671.69     3961.81     64.85 o 
   2   4   4     5584.58     5765.01     97.19 o 
   4   4   4       31.76       -5.77     14.21 o 
   6   4   4       97.20      101.17     16.15 o 
   8   4   4      968.67      879.28     35.55 o 
  10   4   4      207.67      252.00     23.72 o 
  12   4   4       13.08        5.31     22.07 o 
  14   4   4      108.33      121.25     25.02 o 
 -17   5   4        4.89       27.05     21.11 o 
 -15   5   4       21.09       -2.70     18.98 o 
 -13   5   4      145.49      159.58     48.92 o 
 -11   5   4       47.03       40.36     24.14 o 
  -9   5   4        2.83        5.80     12.78 o 
  -7   5   4      360.04      289.34     20.71 o 
  -5   5   4     3807.21     4077.09    111.03 o 
  -3   5   4      269.97      245.85     16.84 o 
  -1   5   4     1325.45     1305.98     32.84 o 
   1   5   4      173.33      169.34     15.93 o 
   3   5   4       16.03      -11.91     13.65 o 
   5   5   4      657.90      768.32     33.11 o 
   7   5   4       63.55       87.95     14.39 o 
   9   5   4      546.11      508.72     39.43 o 
  11   5   4       15.86      -15.32     18.42 o 
  13   5   4        4.66       14.84     19.28 o 
  15   5   4        0.00       25.17     38.46 o 
 -16   6   4      112.85      128.91     25.81 o 
 -14   6   4      244.98      298.11     28.55 o 
 -12   6   4       93.65       82.07     33.63 o 
 -10   6   4      312.29      284.27     30.90 o 
  -8   6   4     2440.18     2397.60     64.21 o 
  -6   6   4      319.46      381.20     28.64 o 
  -4   6   4      503.83      565.60     28.32 o 
  -2   6   4      573.06      516.95     23.55 o 
   0   6   4      710.72      700.51     18.66 o 
   2   6   4     4528.64     4383.98     63.61 o 
   4   6   4      185.22      187.19     24.62 o 
   6   6   4      164.75      115.91     19.63 o 
   8   6   4       85.27      135.15     19.33 o 
  10   6   4        5.13       13.65     31.22 o 
  12   6   4        1.32       -0.10     19.99 o 
  14   6   4       32.19       69.73     32.02 o 
 -15   7   4        2.54        9.66     20.44 o 
 -13   7   4        2.86       10.13     17.58 o 
 -11   7   4      173.88      182.27     37.82 o 
  -9   7   4       57.89       39.67     29.77 o 
  -7   7   4      464.00      492.15     36.05 o 
  -5   7   4        0.84       -6.92     15.29 o 
  -3   7   4      365.89      310.71     20.52 o 
  -1   7   4     3754.73     3575.56     58.03 o 
   1   7   4     1897.44     2007.76     85.93 o 
   3   7   4     1614.36     1663.43     49.56 o 
   5   7   4      580.86      579.37     28.77 o 
   7   7   4       26.82       49.95     19.31 o 
   9   7   4      249.93      203.93     25.47 o 
  11   7   4      103.90       77.07     21.63 o 
  13   7   4        2.02       32.78     27.68 o 
 -14   8   4       33.45       99.78     19.23 o 
 -12   8   4        3.51        7.47     18.85 o 
 -10   8   4       37.20       56.91     24.30 o 
  -8   8   4     1122.98     1232.81     43.46 o 
  -6   8   4       24.16        4.81     15.59 o 
  -4   8   4     1279.30     1338.15     39.71 o 
  -2   8   4       95.24       85.08     15.81 o 
   0   8   4     1351.80     1341.94     29.59 o 
   2   8   4       21.20       37.66     14.32 o 
   4   8   4     1206.11     1137.55     40.16 o 
   6   8   4      395.12      404.50     26.40 o 
   8   8   4      406.86      415.07     30.83 o 
  10   8   4        9.22        9.92     72.41 o 
  12   8   4       90.28       60.21     30.25 o 
 -15   9   4      102.63      104.18     29.51 o 
 -13   9   4       56.58       87.82     24.12 o 
 -11   9   4        8.68       16.30     20.59 o 
  -9   9   4      932.61      955.03     42.72 o 
  -7   9   4       25.85        7.85     16.59 o 
  -5   9   4      429.06      422.01     27.88 o 
  -3   9   4        5.76       -8.43     14.65 o 
  -1   9   4       17.63       30.44     14.32 o 
   1   9   4      809.10      742.24     41.52 o 
   3   9   4      210.89      235.01     23.21 o 
   5   9   4       79.89       54.22     19.31 o 
   7   9   4        6.16      -20.91     25.91 o 
   9   9   4       65.15       48.59     21.50 o 
  11   9   4       49.12       45.42     21.71 o 
  13   9   4        1.38       29.85     28.48 o 
 -14  10   4        6.70       -5.79     23.14 o 
 -12  10   4        0.31       24.96     21.88 o 
 -10  10   4        2.19        3.64     19.15 o 
  -8  10   4        0.17       -6.67     23.98 o 
  -6  10   4       16.37        2.40     28.00 o 
  -4  10   4      369.84      356.00     27.42 o 
  -2  10   4      601.25      525.20     31.41 o 
   0  10   4      301.79      308.48     18.78 o 
   2  10   4     1233.15     1247.85     42.67 o 
   4  10   4       47.18       36.17     18.62 o 
   6  10   4      145.58      135.83     22.31 o 
   8  10   4        2.05      -16.03     25.26 o 
  10  10   4        1.62       23.35     22.30 o 
  12  10   4        0.62       17.41     19.64 o 
 -13  11   4        1.74        7.84     24.78 o 
 -11  11   4       46.22       58.63     20.25 o 
  -9  11   4       10.19       23.20     20.48 o 
  -7  11   4       34.13       48.79     19.23 o 
  -5  11   4        7.59       -0.82     25.91 o 
  -3  11   4       90.09       90.24     20.19 o 
  -1  11   4      434.94      437.04     29.13 o 
   1  11   4       36.44       47.81     28.48 o 
   3  11   4      172.88      163.48     24.01 o 
   5  11   4        1.85        4.59     22.53 o 
   7  11   4       20.28       21.75     19.23 o 
   9  11   4        1.81        1.61     23.44 o 
  11  11   4        0.45       -5.66     37.17 o 
 -12  12   4        1.63      -18.95     22.45 o 
 -10  12   4      120.34      140.81     38.94 o 
  -8  12   4        2.87       33.23     20.80 o 
  -6  12   4      112.70      115.44     23.49 o 
  -4  12   4      188.04      184.83     25.10 o 
  -2  12   4      148.57      138.88     29.77 o 
   0  12   4       20.30       30.75     13.58 o 
   2  12   4      217.76      249.91     39.91 o 
   4  12   4      113.81       95.01     23.76 o 
   6  12   4       14.47        3.12     21.16 o 
   8  12   4        4.45       15.95     17.56 o 
  10  12   4        8.90      -14.80     69.52 o 
  -9  13   4      298.17      293.87     33.86 o 
  -7  13   4      234.20      250.27     31.72 o 
  -5  13   4      103.59      178.47     43.13 o 
  -3  13   4        7.20       21.42     20.25 o 
  -1  13   4       89.51       96.96     41.03 o 
   1  13   4       64.40       62.72     30.09 o 
   3  13   4       16.60       32.05     22.21 o 
   5  13   4       28.98       -9.65     22.22 o 
   7  13   4       16.34       31.83     21.83 o 
  -8  14   4        1.12      -24.81     24.81 o 
  -6  14   4       25.69       60.54     22.59 o 
  -4  14   4       14.25       35.64     22.22 o 
  -2  14   4       31.07       31.41     21.62 o 
   0  14   4       81.10       88.15     17.28 o 
   2  14   4       84.68       99.79     24.12 o 
   4  14   4       20.87       50.89     21.07 o 
   6  14   4        6.87       11.34     23.37 o 
  -5  15   4       42.85       62.22     31.70 o 
  -3  15   4        3.61       -1.91     21.27 o 
  -1  15   4        0.53       20.65     28.80 o 
   1  15   4       82.39       98.93     26.16 o 
   3  15   4        6.10      -22.87     22.87 o 
 -17   1   5       12.05      -23.05     23.16 o 
 -15   1   5       20.30       63.59     52.30 o 
 -13   1   5      679.12      719.52     35.38 o 
 -11   1   5      410.27      367.06     67.10 o 
  -9   1   5       98.54       91.84     13.99 o 
  -7   1   5     3015.47     3090.75     52.57 o 
  -5   1   5     3362.73     3290.62     49.95 o 
  -3   1   5     1212.08     1282.19     30.84 o 
  -1   1   5     6065.13     6552.83    121.65 o 
   1   1   5     1059.27     1116.83     33.79 o 
   3   1   5       38.07       53.48     11.12 o 
   5   1   5      562.39      611.48     26.28 o 
   7   1   5      444.09      451.94     33.31 o 
   9   1   5      420.17      476.32     29.45 o 
  11   1   5       12.76       -2.78     17.36 o 
  13   1   5      107.62      137.37     25.51 o 
  15   1   5        6.30        5.56     23.74 o 
 -16   2   5      106.35       73.58     25.80 o 
 -14   2   5      245.32      187.21     24.35 o 
 -12   2   5       18.26       11.36     16.03 o 
 -10   2   5       18.26      -13.50     13.50 o 
  -8   2   5     1575.64     1602.08     40.27 o 
  -6   2   5     1542.07     1632.38     37.78 o 
  -4   2   5      114.37      181.86     13.15 o 
  -2   2   5     1311.45     1298.50     30.95 o 
   0   2   5     1663.50     1581.93     45.92 o 
   2   2   5      795.98      753.92     25.93 o 
   4   2   5       17.94       40.28     12.97 o 
   6   2   5       85.36       79.48     14.11 o 
   8   2   5     1780.46     1820.91     50.13 o 
  10   2   5        0.35       -0.68     16.59 o 
  12   2   5      237.73      276.15     34.60 o 
  14   2   5       21.03       24.97     24.73 o 
 -17   3   5       34.79       24.23     23.66 o 
 -15   3   5      267.55      252.81     27.40 o 
 -13   3   5     2296.53     2285.02     60.03 o 
 -11   3   5      481.42      457.67     26.72 o 
  -9   3   5        3.03       -3.57     12.97 o 
  -7   3   5     5882.49     5980.48    187.79 o 
  -5   3   5     1092.31     1027.79     30.15 o 
  -3   3   5       13.84       17.69      9.21 o 
  -1   3   5     1857.28     1960.87     38.46 o 
   1   3   5      596.32      636.07     39.10 o 
   3   3   5       18.89       27.11     11.18 o 
   5   3   5     2088.81     2205.95     47.44 o 
   7   3   5      216.76      261.47     33.95 o 
   9   3   5      184.08      189.96     22.04 o 
  11   3   5       51.80       37.62     20.34 o 
  13   3   5       53.77       13.79     23.86 o 
  15   3   5       35.16       65.98     22.65 o 
 -16   4   5       52.00       65.11     20.53 o 
 -14   4   5      196.53      221.45     28.97 o 
 -12   4   5      279.27      304.05     24.57 o 
 -10   4   5      354.94      354.10     24.98 o 
  -8   4   5     1342.61     1348.17     38.90 o 
  -6   4   5      220.97      206.61     39.59 o 
  -4   4   5       43.89       35.67     18.51 o 
  -2   4   5       19.61       25.31     11.75 o 
   0   4   5     4154.56     3902.42     79.62 o 
   2   4   5        6.48        0.65     11.95 o 
   4   4   5      858.30      815.84     31.22 o 
   6   4   5      526.87      471.40     26.37 o 
   8   4   5       24.45      -17.17     17.17 o 
  10   4   5      300.43      204.78     74.34 o 
  12   4   5      219.42      182.03     30.25 o 
  14   4   5       14.01       39.97     23.32 o 
 -17   5   5        2.27       12.63     20.80 o 
 -15   5   5      119.05      113.77     26.83 o 
 -13   5   5       76.06       64.77     38.46 o 
 -11   5   5       95.00       84.64     37.82 o 
  -9   5   5     1349.11     1377.91     42.21 o 
  -7   5   5      865.42      889.72     39.43 o 
  -5   5   5      444.15      431.33     23.84 o 
  -3   5   5       99.19       76.28     13.24 o 
  -1   5   5     2239.64     2125.44     43.65 o 
   1   5   5     7876.67     7759.66    445.26 o 
   3   5   5     4231.80     4407.66    172.99 o 
   5   5   5      260.07      278.24     22.87 o 
   7   5   5      166.90      180.79     19.69 o 
   9   5   5      571.86      683.70     35.01 o 
  11   5   5       43.65       29.28     29.13 o 
  13   5   5      167.62      193.81     26.61 o 
 -16   6   5       23.67       19.47     23.57 o 
 -14   6   5      305.46      303.07     44.41 o 
 -12   6   5      292.98      292.91     26.96 o 
 -10   6   5      381.67      406.37     30.72 o 
  -8   6   5        8.35      -14.57     14.57 o 
  -6   6   5     1586.83     1679.48     46.24 o 
  -4   6   5      358.07      358.91     21.24 o 
  -2   6   5     1601.47     1412.27     73.70 o 
   0   6   5      390.21      395.30     16.00 o 
   2   6   5     2486.85     2521.37    138.55 o 
   4   6   5     2098.73     2029.75     57.45 o 
   6   6   5      229.48      180.66     31.70 o 
   8   6   5      219.72      226.96     32.83 o 
  10   6   5        7.90        7.59     20.22 o 
  12   6   5      261.46      228.70     30.59 o 
  14   6   5       47.79       62.91     26.48 o 
 -15   7   5       63.40       99.06     22.44 o 
 -13   7   5       71.91       62.25     22.41 o 
 -11   7   5      406.70      410.41     51.82 o 
  -9   7   5       39.21       59.73     17.01 o 
  -7   7   5      375.13      384.48     30.25 o 
  -5   7   5       76.80       77.92     15.45 o 
  -3   7   5      214.74      190.73     30.09 o 
  -1   7   5       12.18       58.82     20.44 o 
   1   7   5      343.41      316.06     24.62 o 
   3   7   5      513.06      492.40     28.21 o 
   5   7   5       56.44      107.74     29.93 o 
   7   7   5      134.51      132.72     37.17 o 
   9   7   5       11.83       10.70     18.55 o 
  11   7   5       31.64       64.93     22.04 o 
  13   7   5        3.20       15.19     20.11 o 
 -14   8   5       15.79       15.05     22.90 o 
 -12   8   5      570.92      481.80     36.98 o 
 -10   8   5      140.37      185.25     21.71 o 
  -8   8   5      271.10      254.29     30.57 o 
  -6   8   5      489.59      511.60     32.51 o 
  -4   8   5       68.12       32.29     25.26 o 
  -2   8   5       10.83       10.87     12.23 o 
   0   8   5      376.64      417.94     19.93 o 
   2   8   5      709.61      731.42     42.80 o 
   4   8   5       22.02       18.02     18.02 o 
   6   8   5        0.22       -7.31     17.32 o 
   8   8   5        3.94      -12.22     18.10 o 
  10   8   5       26.12       59.59     41.52 o 
  12   8   5        0.08       19.00     42.16 o 
 -13   9   5        3.88      -15.88     20.92 o 
 -11   9   5       24.17       56.83     45.70 o 
  -9   9   5       46.18       48.75     21.04 o 
  -7   9   5        4.46       -7.50     17.81 o 
  -5   9   5      122.27      106.72     19.45 o 
  -3   9   5       25.94       69.14     14.29 o 
  -1   9   5       26.57       27.02     14.80 o 
   1   9   5       98.16       66.30     18.66 o 
   3   9   5        4.09       -7.85     17.61 o 
   5   9   5       39.04       80.15     18.79 o 
   7   9   5       41.32       50.28     20.02 o 
   9   9   5        6.03       30.90     19.34 o 
  11   9   5       28.17       21.75     21.96 o 
 -12  10   5       20.96       27.50     20.57 o 
 -10  10   5       74.78       89.71     24.09 o 
  -8  10   5      394.46      421.07     31.02 o 
  -6  10   5      202.94      179.08     26.62 o 
  -4  10   5      278.69      287.16     26.60 o 
  -2  10   5       67.87       55.71     17.96 o 
   0  10   5      762.01      703.04     26.62 o 
   2  10   5      919.42      963.42     41.52 o 
   4  10   5       11.47       14.25     17.86 o 
   6  10   5       37.65       -9.22     21.72 o 
   8  10   5        3.94       24.21     19.71 o 
  10  10   5       91.03       64.45     27.62 o 
 -11  11   5       14.52       14.64     37.49 o 
  -9  11   5       48.65       26.47     40.07 o 
  -7  11   5      393.60      423.12     32.31 o 
  -5  11   5        6.25       14.60     16.34 o 
  -3  11   5      110.95       67.91     19.38 o 
  -1  11   5      199.76      216.38     24.23 o 
   1  11   5      375.78      377.06     31.14 o 
   3  11   5       82.83       67.27     21.28 o 
   5  11   5       26.89       43.93     46.34 o 
   7  11   5       58.79       30.51     22.75 o 
   9  11   5       12.50       38.84     36.85 o 
 -10  12   5       56.87       32.11     26.12 o 
  -8  12   5        0.56      -23.91     23.91 o 
  -6  12   5        8.36       30.54     17.97 o 
  -4  12   5        1.78       42.61     17.45 o 
  -2  12   5       13.60       16.28     17.96 o 
   0  12   5      377.42      325.84     27.50 o 
   2  12   5        8.69       23.74     22.53 o 
   4  12   5        4.97       13.38     19.22 o 
   6  12   5       29.22       64.70     21.01 o 
   8  12   5       50.65       60.96     47.95 o 
  -9  13   5       66.91       27.34     26.80 o 
  -7  13   5       17.66       38.99     23.87 o 
  -5  13   5       13.62      -15.45     22.98 o 
  -3  13   5       20.62        6.83     38.78 o 
  -1  13   5      111.70      130.72     24.24 o 
   1  13   5      139.18      192.30     28.48 o 
   3  13   5        8.29       -4.74     20.98 o 
   5  13   5       17.99       38.08     23.77 o 
   7  13   5        3.22      -13.09     24.14 o 
  -6  14   5      117.96      140.00     30.74 o 
  -4  14   5        2.20       16.55     22.07 o 
  -2  14   5       39.40       23.20     25.91 o 
   0  14   5       40.63       39.93     16.42 o 
   2  14   5       13.20      -16.74     24.09 o 
   4  14   5       12.34       10.77     24.96 o 
  -3  15   5        0.41       -5.10     23.53 o 
  -1  15   5        0.76        5.35     24.92 o 
   1  15   5       11.33        5.88     25.44 o 
 -16   0   6       73.43       44.09     33.15 o 
 -14   0   6      569.71      566.75     51.82 o 
 -12   0   6     2430.84     2297.92     82.71 o 
 -10   0   6     2533.14     2474.28     77.24 o 
  -8   0   6      415.61      484.69     35.08 o 
  -6   0   6     8933.89     9170.74    119.40 o 
  -4   0   6      142.92       97.84     16.41 o 
  -2   0   6    19100.84    19979.00    162.53 o 
   0   0   6     4688.35     5103.10     98.32 o 
   2   0   6      757.43      691.31     37.01 o 
   4   0   6      266.64      251.68     26.71 o 
   6   0   6       11.61       11.26     19.95 o 
   8   0   6      260.10      314.43     36.05 o 
  10   0   6      997.24      984.18     62.44 o 
  12   0   6      104.18       79.49     35.08 o 
  14   0   6       24.79        0.00     33.47 o 
 -17   1   6       22.97        5.30     27.20 o 
 -15   1   6       32.84        8.93     20.57 o 
 -13   1   6        5.84       -0.63     21.56 o 
 -11   1   6        8.23       11.41     14.61 o 
  -9   1   6      226.66      252.09     21.50 o 
  -7   1   6      213.42      201.60     41.03 o 
  -5   1   6       83.36       94.55     23.01 o 
  -3   1   6      309.52      311.06     21.24 o 
  -1   1   6     3643.30     3697.89    197.61 o 
   1   1   6       12.68        0.61     12.00 o 
   3   1   6      411.51      441.56     38.30 o 
   5   1   6      527.74      480.42     46.34 o 
   7   1   6      181.96      171.61     27.20 o 
   9   1   6       22.28       36.39     17.86 o 
  11   1   6      246.75      179.71     26.91 o 
  13   1   6        3.22        6.50     18.63 o 
 -16   2   6        0.17       -6.84     19.18 o 
 -14   2   6       50.48       47.30     19.54 o 
 -12   2   6      339.35      358.54     27.51 o 
 -10   2   6      323.91      314.99     25.59 o 
  -8   2   6     1265.90     1249.43     38.46 o 
  -6   2   6     1254.56     1195.33     34.59 o 
  -4   2   6      124.51      101.04     12.59 o 
  -2   2   6       66.24       58.41     11.58 o 
   0   2   6      750.13      759.88     32.38 o 
   2   2   6     1857.30     1877.21     81.75 o 
   4   2   6      703.04      752.38     29.47 o 
   6   2   6      377.66      395.49     24.92 o 
   8   2   6       14.39       23.09     15.70 o 
  10   2   6       24.83       27.82     19.46 o 
  12   2   6       12.77       53.75     19.57 o 
  14   2   6       78.45       93.70     36.37 o 
 -17   3   6        0.03      -17.76     21.83 o 
 -15   3   6        0.04       10.62     19.57 o 
 -13   3   6      214.91      207.59     25.60 o 
 -11   3   6       76.15       49.58     17.06 o 
  -9   3   6      294.81      280.77     40.87 o 
  -7   3   6     1083.28     1059.40    115.70 o 
  -5   3   6      263.50      260.31     26.23 o 
  -3   3   6      129.60      114.78     24.46 o 
  -1   3   6      125.43      136.63     22.69 o 
   1   3   6     2007.74     1957.71    171.54 o 
   3   3   6      628.24      597.39     27.75 o 
   5   3   6      208.57      206.13     19.79 o 
   7   3   6      108.06       97.57     16.95 o 
   9   3   6        0.20      -13.31     17.71 o 
  11   3   6       89.95       90.33     24.11 o 
  13   3   6      132.71      104.01     26.12 o 
 -16   4   6        2.15      -14.85     19.66 o 
 -14   4   6       15.04      -13.16     18.77 o 
 -12   4   6      130.67      122.68     21.39 o 
 -10   4   6      291.00      306.55     24.81 o 
  -8   4   6      894.86      929.59     51.65 o 
  -6   4   6     1172.62     1217.85     35.27 o 
  -4   4   6     4277.58     4296.42     64.06 o 
  -2   4   6     2398.75     2622.57     49.16 o 
   0   4   6     1572.20     1745.52     75.11 o 
   2   4   6      163.88      187.29     17.45 o 
   4   4   6       45.59       39.52     20.76 o 
   6   4   6      193.10      152.13     19.90 o 
   8   4   6       12.76       -0.94     16.41 o 
  10   4   6      349.51      294.06     30.83 o 
  12   4   6       39.85       24.60     21.49 o 
  14   4   6        2.34       23.90     21.40 o 
 -15   5   6       73.09       87.61     21.53 o 
 -13   5   6       16.31       42.05     20.71 o 
 -11   5   6        3.46       11.35     16.90 o 
  -9   5   6       29.17       25.65     16.54 o 
  -7   5   6       11.94      -15.05     19.95 o 
  -5   5   6     2081.42     2150.63     48.93 o 
  -3   5   6     1471.92     1415.93     43.93 o 
  -1   5   6      278.28      253.45     19.11 o 
   1   5   6      134.75      152.62     36.05 o 
   3   5   6      122.80      172.28     28.80 o 
   5   5   6        0.90       -0.21     16.78 o 
   7   5   6        0.43      -13.68     17.30 o 
   9   5   6       27.81       18.17     17.41 o 
  11   5   6       15.41       39.14     19.10 o 
  13   5   6       29.87       37.74     22.87 o 
 -16   6   6       31.08       37.14     21.64 o 
 -14   6   6       11.77        7.67     20.59 o 
 -12   6   6        3.10       -3.84     17.58 o 
 -10   6   6      425.57      472.33     45.38 o 
  -8   6   6        0.13      -13.91     15.35 o 
  -6   6   6      224.58      252.50     23.59 o 
  -4   6   6       14.13       23.91     18.83 o 
  -2   6   6       11.44       23.46     13.18 o 
   0   6   6      233.10      222.29     15.58 o 
   2   6   6       35.79       16.42     15.77 o 
   4   6   6     2199.59     2012.57     51.88 o 
   6   6   6      368.52      334.35     29.45 o 
   8   6   6      181.44      175.30     25.48 o 
  10   6   6       41.01       65.27     21.15 o 
  12   6   6       66.72       30.68     39.59 o 
 -15   7   6        0.31       22.97     19.56 o 
 -13   7   6      314.94      397.87     46.67 o 
 -11   7   6      254.28      307.35     26.96 o 
  -9   7   6        7.74       35.19     17.94 o 
  -7   7   6     4365.16     4195.92    145.79 o 
  -5   7   6       26.62       26.03     15.62 o 
  -3   7   6       18.32       48.87     13.20 o 
  -1   7   6       55.89       51.66     14.84 o 
   1   7   6      976.58      902.53     67.59 o 
   3   7   6     1029.92     1090.70     40.96 o 
   5   7   6      228.03      245.57     25.74 o 
   7   7   6       15.63        7.44     17.45 o 
   9   7   6       21.54       29.63     21.40 o 
  11   7   6       43.56       38.41     23.74 o 
 -14   8   6      114.40      104.55     26.76 o 
 -12   8   6      129.29      183.28     26.63 o 
 -10   8   6       66.09       37.45     20.25 o 
  -8   8   6      180.73      149.90     23.74 o 
  -6   8   6      500.84      530.68     51.65 o 
  -4   8   6     1277.63     1460.95     44.70 o 
  -2   8   6      377.21      408.78     49.40 o 
   0   8   6       35.28       33.65     13.94 o 
   2   8   6     1056.57      992.88     51.33 o 
   4   8   6      705.02      670.50     74.67 o 
   6   8   6       63.92       85.49     20.59 o 
   8   8   6       53.86       83.72     21.24 o 
  10   8   6       56.70       17.18     36.53 o 
  12   8   6       16.30       37.14     37.49 o 
 -13   9   6       22.17       38.48     39.75 o 
 -11   9   6       26.64       34.25     22.18 o 
  -9   9   6      209.55      232.62     25.11 o 
  -7   9   6       52.52       87.20     20.14 o 
  -5   9   6      243.61      242.84     25.03 o 
  -3   9   6        2.71       -2.36     16.04 o 
  -1   9   6       31.21       29.66     20.11 o 
   1   9   6       37.57       32.54     35.40 o 
   3   9   6      762.77      686.13     39.25 o 
   5   9   6     1621.67     1591.35    106.21 o 
   7   9   6       49.73       31.25     21.07 o 
   9   9   6       76.60       96.42     24.44 o 
  11   9   6        0.10       15.30     21.07 o 
 -12  10   6       98.06      102.18     25.58 o 
 -10  10   6        2.77       -5.10     19.31 o 
  -8  10   6        4.52       12.67     24.94 o 
  -6  10   6     1165.07     1109.62     47.63 o 
  -4  10   6      387.70      358.22     29.24 o 
  -2  10   6       37.69       84.77     15.89 o 
   0  10   6       56.81       41.20     12.77 o 
   2  10   6      112.49       52.08     21.73 o 
   4  10   6      313.63      319.79     30.95 o 
   6  10   6        1.32       14.77     20.36 o 
   8  10   6       12.91        6.44     21.94 o 
  10  10   6        1.19      -12.19     21.50 o 
 -11  11   6        3.41       28.86     18.77 o 
  -9  11   6      173.26      178.69     29.45 o 
  -7  11   6      135.90      152.27     30.25 o 
  -5  11   6       72.80       71.85     20.02 o 
  -3  11   6       75.23      102.54     21.50 o 
  -1  11   6      123.40      142.42     22.36 o 
   1  11   6       18.72       46.52     18.62 o 
   3  11   6        1.37        0.34     19.79 o 
   5  11   6       28.76       11.43     36.05 o 
   7  11   6        7.35        1.56     23.21 o 
   9  11   6       26.73       27.82     25.90 o 
 -10  12   6        6.51        0.83     22.63 o 
  -8  12   6        0.11       -8.06     21.53 o 
  -6  12   6       69.58       77.42     25.37 o 
  -4  12   6       58.74       61.03     24.78 o 
  -2  12   6       37.45       46.79     20.65 o 
   0  12   6        6.61       28.17     17.04 o 
   2  12   6        6.52       24.37     21.48 o 
   4  12   6        0.13       25.07     19.79 o 
   6  12   6       26.82      -25.11     25.11 o 
  -9  13   6       25.06       47.54     21.63 o 
  -7  13   6       61.85       60.27     26.00 o 
  -5  13   6       56.66       63.14     48.28 o 
  -3  13   6       19.01       17.36     22.77 o 
  -1  13   6        1.28      -14.75     20.62 o 
   1  13   6       17.33       37.83     49.24 o 
   3  13   6       60.86       95.43     23.76 o 
   5  13   6       35.98       43.21     24.46 o 
  -6  14   6       52.86       95.62     23.33 o 
  -4  14   6        0.08       -3.54     36.05 o 
  -2  14   6        7.71       18.84     21.83 o 
   0  14   6        1.52       -5.94     15.36 o 
   2  14   6       28.61       13.72     21.99 o 
 -17   1   7       24.74       44.67     23.00 o 
 -15   1   7       10.91      -20.32     20.32 o 
 -13   1   7       11.76      -10.91     18.42 o 
 -11   1   7        8.99      -15.70     15.70 o 
  -9   1   7     1520.50     1574.11     45.47 o 
  -7   1   7      107.94      104.72     37.17 o 
  -5   1   7      262.42      288.13     25.59 o 
  -3   1   7       61.18       59.54     13.70 o 
  -1   1   7      142.11      175.53     16.49 o 
   1   1   7     1315.95     1412.79     52.94 o 
   3   1   7       46.37       49.10     15.66 o 
   5   1   7      994.48     1028.74     38.23 o 
   7   1   7       77.16       64.96     17.41 o 
   9   1   7        2.70      -12.87     25.91 o 
  11   1   7      240.85      252.75     40.23 o 
  13   1   7      105.10      165.30     26.02 o 
 -16   2   7       45.51        9.37     23.40 o 
 -14   2   7      260.24      274.65     47.79 o 
 -12   2   7      118.19      107.27     20.32 o 
 -10   2   7      702.01      619.49     39.75 o 
  -8   2   7      344.95      384.79     42.00 o 
  -6   2   7      411.30      439.57     36.21 o 
  -4   2   7     2144.41     2090.77     46.53 o 
  -2   2   7        7.69       18.66     12.72 o 
   0   2   7       61.08       48.02      9.69 o 
   2   2   7     1199.43     1160.26    100.25 o 
   4   2   7     1494.80     1431.23     42.78 o 
   6   2   7      256.30      219.40     22.70 o 
   8   2   7      220.24      219.96     25.46 o 
  10   2   7       18.91       28.36     20.84 o 
  12   2   7      460.03      402.18     38.44 o 
 -15   3   7        2.64       35.84     20.07 o 
 -13   3   7      111.38      108.16     34.44 o 
 -11   3   7      168.48      202.10     23.09 o 
  -9   3   7      857.27      806.30     35.98 o 
  -7   3   7     1702.28     1788.95     47.55 o 
  -5   3   7       84.52       90.51     43.45 o 
  -3   3   7       41.41       51.57     14.21 o 
  -1   3   7     1198.41     1177.55     36.41 o 
   1   3   7        7.12        0.00     12.97 o 
   3   3   7      867.11      942.54     69.52 o 
   5   3   7      261.74      301.33     23.88 o 
   7   3   7      118.94      111.96     51.65 o 
   9   3   7       24.76       -6.56     19.66 o 
  11   3   7      120.54      162.99     29.35 o 
  13   3   7        4.43       30.82     21.67 o 
 -16   4   7       13.98        4.63     22.27 o 
 -14   4   7        3.77       -5.03     18.79 o 
 -12   4   7       43.95       83.44     17.51 o 
 -10   4   7       54.28       68.09     20.88 o 
  -8   4   7       81.91       56.16     18.66 o 
  -6   4   7     1172.19     1117.29     38.68 o 
  -4   4   7       12.54       28.35     13.08 o 
  -2   4   7       11.06       -4.40     11.75 o 
   0   4   7      369.75      351.86     16.21 o 
   2   4   7      884.72      896.27     94.46 o 
   4   4   7      118.92      188.08     19.91 o 
   6   4   7      118.87      158.61     35.40 o 
   8   4   7       89.19       62.05     24.46 o 
  10   4   7      136.36      174.64     42.48 o 
  12   4   7       15.81       -5.38     25.48 o 
 -15   5   7        2.96       21.58     19.08 o 
 -13   5   7      331.53      317.08     29.45 o 
 -11   5   7     1022.47     1039.70     53.10 o 
  -9   5   7     1117.57     1079.75     41.98 o 
  -7   5   7       34.66       38.37     17.68 o 
  -5   5   7     1206.43     1132.78     39.36 o 
  -3   5   7     2762.49     2690.77     56.21 o 
  -1   5   7      312.09      316.72     21.61 o 
   1   5   7       33.44       26.18     14.09 o 
   3   5   7      219.21      188.31     36.53 o 
   5   5   7      905.36      869.78     60.02 o 
   7   5   7      478.22      559.21     68.07 o 
   9   5   7        1.37       -3.18     31.38 o 
  11   5   7       75.28       88.62     24.67 o 
 -14   6   7       21.76        6.77     32.18 o 
 -12   6   7       29.68       33.58     22.69 o 
 -10   6   7       41.88       13.85     20.28 o 
  -8   6   7        0.08       12.38     14.57 o 
  -6   6   7      247.16      269.59     27.64 o 
  -4   6   7      607.90      638.19     31.97 o 
  -2   6   7        0.61       10.29     12.84 o 
   0   6   7      310.51      296.74     15.93 o 
   2   6   7       37.79       58.50     15.62 o 
   4   6   7      403.70      400.50     63.24 o 
   6   6   7      369.85      380.55     28.54 o 
   8   6   7      385.15      363.06     33.40 o 
  10   6   7        0.60       -5.33     20.29 o 
  12   6   7       50.42       34.23     26.90 o 
 -15   7   7       35.08       68.76     26.55 o 
 -13   7   7        3.52        5.04     20.44 o 
 -11   7   7       42.53       11.26     33.79 o 
  -9   7   7      431.70      389.70     31.94 o 
  -7   7   7       90.44      105.78     33.79 o 
  -5   7   7      260.96      267.55     30.41 o 
  -3   7   7      841.87      732.88     44.74 o 
  -1   7   7      193.00      202.67     27.36 o 
   1   7   7       99.03       66.05     17.29 o 
   3   7   7       66.69       61.29     16.93 o 
   5   7   7      229.97      175.10     27.30 o 
   7   7   7      119.06      117.25     26.35 o 
   9   7   7        0.63       -9.57     26.23 o 
  11   7   7        6.70        6.85     22.29 o 
 -14   8   7        0.40      -19.37     24.46 o 
 -12   8   7        2.30       18.04     29.61 o 
 -10   8   7       26.40        0.01     22.64 o 
  -8   8   7        0.23      -37.75     87.70 o 
  -6   8   7      178.17      203.52     25.25 o 
  -4   8   7       68.06       13.96     18.64 o 
  -2   8   7      780.29      833.95     37.41 o 
   0   8   7      475.13      497.89     21.62 o 
   2   8   7       64.76      105.77     21.40 o 
   4   8   7      125.85      138.96     43.29 o 
   6   8   7      415.71      395.81     32.99 o 
   8   8   7       14.61      -18.04     44.25 o 
  10   8   7        7.41      -13.70     21.49 o 
 -13   9   7        0.34        7.77     20.80 o 
 -11   9   7        9.38       -2.48     21.30 o 
  -9   9   7       24.91       29.09     21.99 o 
  -7   9   7      105.59      107.67     23.51 o 
  -5   9   7       13.75       32.65     18.99 o 
  -3   9   7      125.38      147.74     22.98 o 
  -1   9   7      226.05      220.83     41.20 o 
   1   9   7      155.27      127.58     22.64 o 
   3   9   7      317.92      331.65     37.01 o 
   5   9   7      827.18      756.93     43.91 o 
   7   9   7       24.44       23.09     24.01 o 
   9   9   7       31.89       11.47     28.80 o 
 -12  10   7       43.35       55.25     23.12 o 
 -10  10   7      158.62      168.38     26.83 o 
  -8  10   7      410.84      417.14     37.66 o 
  -6  10   7      147.92      168.79     24.50 o 
  -4  10   7        5.58       -5.28     20.14 o 
  -2  10   7       74.78       69.39     23.66 o 
   0  10   7        4.75       -5.93     13.20 o 
   2  10   7       64.87       96.90     20.32 o 
   4  10   7      122.76      213.20     27.19 o 
   6  10   7       39.72       25.78     25.23 o 
   8  10   7        1.70      -21.73     27.36 o 
 -11  11   7       45.25       28.84     52.94 o 
  -9  11   7       21.77       40.77     22.29 o 
  -7  11   7       19.43       39.94     22.27 o 
  -5  11   7       75.06       69.54     58.41 o 
  -3  11   7       52.89       65.76     21.64 o 
  -1  11   7       34.49       42.88     20.38 o 
   1  11   7        6.07       16.79     39.10 o 
   3  11   7       55.17       62.09     24.24 o 
   5  11   7       99.07      132.61     25.69 o 
   7  11   7       28.67       36.55     23.09 o 
  -8  12   7       21.25       35.33     22.87 o 
  -6  12   7        8.80       50.67     33.63 o 
  -4  12   7       32.93       37.71     22.85 o 
  -2  12   7       29.24       49.54     33.79 o 
   0  12   7       23.38       29.59     14.78 o 
   2  12   7        1.61       28.62     16.95 o 
   4  12   7        0.01       23.49     18.89 o 
   6  12   7       93.98       73.96     27.84 o 
  -7  13   7        6.46       39.28     19.47 o 
  -5  13   7       43.55       66.24     30.74 o 
  -3  13   7       18.16       19.04     26.55 o 
  -1  13   7        0.40        7.80     21.03 o 
   1  13   7        7.05       18.13     22.22 o 
   3  13   7       13.80       25.14     28.00 o 
  -2  14   7        1.07       -8.06     23.09 o 
 -16   0   8      196.66      240.73     46.02 o 
 -14   0   8      339.06      332.14     44.74 o 
 -12   0   8       62.62       95.91     31.86 o 
 -10   0   8      658.79      662.34     46.99 o 
  -8   0   8     1923.36     1811.94     79.17 o 
  -6   0   8       21.80       35.08     19.63 o 
  -4   0   8      816.38      778.85     46.34 o 
  -2   0   8      369.92      402.62     32.51 o 
   0   0   8      122.92       78.99     65.33 o 
   2   0   8       25.42       27.36     22.21 o 
   4   0   8      299.63      364.32     40.55 o 
   6   0   8     1086.00     1270.61     63.40 o 
   8   0   8       13.01       42.80     15.77 o 
  10   0   8      155.89      103.63     34.76 o 
  12   0   8       90.31      114.25     36.69 o 
 -15   1   8       16.77        1.80     18.95 o 
 -13   1   8      160.71      195.74     48.44 o 
 -11   1   8       71.83       88.89     20.48 o 
  -9   1   8     2576.84     2595.63     60.98 o 
  -7   1   8     1288.14     1370.60     60.02 o 
  -5   1   8      553.19      522.07     27.98 o 
  -3   1   8      710.87      714.36     30.84 o 
  -1   1   8        4.54        2.21     13.18 o 
   1   1   8      145.88      128.72     20.47 o 
   3   1   8     2561.82     2470.32     70.16 o 
   5   1   8      793.80      699.31     35.84 o 
   7   1   8       26.37       59.03     18.99 o 
   9   1   8       27.75       45.03     19.47 o 
  11   1   8       61.57       28.53     24.06 o 
 -16   2   8      147.98       86.69     31.70 o 
 -14   2   8        9.18      -26.18     32.02 o 
 -12   2   8      382.99      364.31     30.61 o 
 -10   2   8      449.92      424.83     30.71 o 
  -8   2   8      796.30      764.07     34.93 o 
  -6   2   8      154.51      145.76     28.80 o 
  -4   2   8       40.59       33.39     33.79 o 
  -2   2   8     1273.98     1286.46     38.69 o 
   0   2   8      622.04      682.60     24.39 o 
   2   2   8       75.79      121.46     20.92 o 
   4   2   8       43.59       58.92     20.60 o 
   6   2   8      151.78      110.16     24.14 o 
   8   2   8        3.05       22.55     17.59 o 
  10   2   8        0.01        7.09     20.88 o 
  12   2   8        4.50        8.89     24.24 o 
 -15   3   8        0.73      -23.03     23.03 o 
 -13   3   8       51.14       -4.81     21.04 o 
 -11   3   8       41.35       44.16     17.86 o 
  -9   3   8      999.96      939.34     40.13 o 
  -7   3   8      664.80      597.56     43.61 o 
  -5   3   8       75.42       94.73     16.77 o 
  -3   3   8      324.80      355.86     30.57 o 
  -1   3   8       99.12      109.84     17.05 o 
   1   3   8     1273.00     1214.98    153.03 o 
   3   3   8      220.40      203.61     24.19 o 
   5   3   8      492.10      492.53     34.11 o 
   7   3   8      223.19      242.56     25.08 o 
   9   3   8       38.42        5.84     21.88 o 
  11   3   8        0.18       15.58     23.33 o 
 -14   4   8        0.09       13.09     20.94 o 
 -12   4   8      197.47      221.28     33.79 o 
 -10   4   8     1335.72     1330.92     69.84 o 
  -8   4   8      236.50      266.45     66.46 o 
  -6   4   8      766.08      759.46     48.92 o 
  -4   4   8      134.16       87.58     18.77 o 
  -2   4   8      200.36      227.48     19.91 o 
   0   4   8       35.28       34.85     10.05 o 
   2   4   8       40.66       75.92     39.26 o 
   4   4   8       11.45        7.43     18.17 o 
   6   4   8        0.13        8.27     16.27 o 
   8   4   8      498.23      454.58     34.82 o 
  10   4   8       14.08       30.72     20.35 o 
 -15   5   8        0.21        1.87     21.73 o 
 -13   5   8        0.00      -20.55     20.55 o 
 -11   5   8      117.92      130.58     23.03 o 
  -9   5   8     1144.92     1197.05     46.85 o 
  -7   5   8       95.74      111.27     21.39 o 
  -5   5   8       61.76       92.42     17.52 o 
  -3   5   8       22.57       36.29     28.16 o 
  -1   5   8      109.60      110.49     24.14 o 
   1   5   8      371.41      397.39     45.54 o 
   3   5   8      723.27      767.11     40.71 o 
   5   5   8      658.48      638.12     35.49 o 
   7   5   8      102.72      100.04     25.49 o 
   9   5   8       30.09        5.01     22.68 o 
  11   5   8        0.48      -24.78     24.78 o 
 -14   6   8        1.07      -22.52     22.52 o 
 -12   6   8       30.85        9.18     21.17 o 
 -10   6   8       43.75       64.22     20.72 o 
  -8   6   8      164.56      123.54     23.99 o 
  -6   6   8     1149.02     1140.31     44.60 o 
  -4   6   8     1032.23      959.45     39.88 o 
  -2   6   8      113.31      104.93     18.72 o 
   0   6   8      104.28       77.64     13.46 o 
   2   6   8      139.52      147.76     70.00 o 
   4   6   8     1374.14     1461.39     52.43 o 
   6   6   8       19.76       15.55     18.94 o 
   8   6   8      141.29      190.42     23.68 o 
  10   6   8       15.87       -1.73     22.42 o 
 -13   7   8       52.85       54.68     24.57 o 
 -11   7   8       35.38       14.44     23.74 o 
  -9   7   8        0.10      -14.86     21.73 o 
  -7   7   8      558.36      480.09     34.24 o 
  -5   7   8       14.21        8.52     16.47 o 
  -3   7   8      175.33      172.59     24.46 o 
  -1   7   8      122.84      164.77     19.90 o 
   1   7   8        3.85      -11.80     22.85 o 
   3   7   8      130.83      132.53     24.30 o 
   5   7   8       10.29       16.95     27.52 o 
   7   7   8      139.67      151.37     49.72 o 
   9   7   8       20.44       35.62     19.87 o 
 -12   8   8        0.46       12.05     19.86 o 
 -10   8   8      882.65     1016.58     48.10 o 
  -8   8   8      164.60      144.61     25.83 o 
  -6   8   8       45.02       78.42     20.02 o 
  -4   8   8        4.34      -16.72     20.11 o 
  -2   8   8      190.33      198.71     23.90 o 
   0   8   8      249.19      232.77     19.37 o 
   2   8   8        0.05       -3.85     27.52 o 
   4   8   8       17.27       -5.51     20.92 o 
   6   8   8      125.08       69.78     27.16 o 
   8   8   8       60.86       39.69     27.88 o 
 -11   9   8       32.73       69.01     21.53 o 
  -9   9   8       36.29       12.02     23.77 o 
  -7   9   8       11.24      -12.36     23.01 o 
  -5   9   8      588.49      551.34     36.41 o 
  -3   9   8      474.03      495.43     34.02 o 
  -1   9   8      186.75      197.80     45.22 o 
   1   9   8      575.83      479.63     42.80 o 
   3   9   8       19.95       10.47     17.98 o 
   5   9   8      554.33      561.16     39.11 o 
   7   9   8        0.17        5.04     22.50 o 
 -10  10   8       27.16       41.20     45.22 o 
  -8  10   8        9.13       17.13     25.10 o 
  -6  10   8       88.45      107.62     55.03 o 
  -4  10   8       30.99       27.20     22.98 o 
  -2  10   8       63.37       56.06     24.30 o 
   0  10   8       83.09       74.10     16.35 o 
   2  10   8        9.20       16.15     22.53 o 
   4  10   8       47.14       90.83     21.35 o 
   6  10   8       28.55       17.46     23.04 o 
  -9  11   8        3.68       17.15     24.11 o 
  -7  11   8       15.80       37.55     21.39 o 
  -5  11   8       87.42      128.34     21.40 o 
  -3  11   8        0.79       -4.57     20.37 o 
  -1  11   8       10.31       53.75     20.47 o 
   1  11   8       13.80        8.52     43.93 o 
   3  11   8        2.81       26.02     21.82 o 
   5  11   8       50.18       44.10     26.88 o 
  -8  12   8        0.07       19.73     22.44 o 
  -6  12   8       14.40       33.83     20.59 o 
  -4  12   8      111.55       58.16     29.00 o 
  -2  12   8       37.31        7.48     36.21 o 
   0  12   8       10.24       27.49     16.26 o 
   2  12   8       31.00       20.47     24.80 o 
   4  12   8        2.44        5.65     23.32 o 
  -3  13   8       77.42      114.90     26.85 o 
  -1  13   8       11.26       25.95     31.86 o 
 -15   1   9       12.63       26.31     20.25 o 
 -13   1   9       28.49       -2.02     20.76 o 
 -11   1   9      221.60      228.89     27.13 o 
  -9   1   9       10.79        1.05     22.21 o 
  -7   1   9      345.71      356.23     27.19 o 
  -5   1   9      184.93      194.70     20.29 o 
  -3   1   9       65.11       57.97     15.81 o 
  -1   1   9      214.93      212.42     21.16 o 
   1   1   9       67.90       63.15     19.11 o 
   3   1   9       13.71       10.84     21.01 o 
   5   1   9      562.03      553.23     35.90 o 
   7   1   9       61.89       66.30     26.71 o 
   9   1   9        5.07       -4.92     20.62 o 
  11   1   9       25.32      -26.02     26.02 o 
 -14   2   9       32.20       42.33     20.01 o 
 -12   2   9       62.25       83.65     36.37 o 
 -10   2   9      106.61       69.54     21.28 o 
  -8   2   9      641.40      548.53     32.29 o 
  -6   2   9        5.03      -16.61     16.61 o 
  -4   2   9        1.60        4.08     14.56 o 
  -2   2   9      357.17      393.66     26.42 o 
   0   2   9      678.40      645.74     38.74 o 
   2   2   9     1663.70     1724.28     75.47 o 
   4   2   9     2396.20     2516.38     65.88 o 
   6   2   9        0.07       12.20     17.63 o 
   8   2   9        1.51      -21.08     21.08 o 
  10   2   9       83.89       53.88     26.58 o 
 -15   3   9      136.16      174.48     29.93 o 
 -13   3   9       16.71       15.54     19.78 o 
 -11   3   9       12.19        8.77     20.88 o 
  -9   3   9        0.92      -20.25     20.25 o 
  -7   3   9      430.82      450.63     29.58 o 
  -5   3   9       54.86       68.73     30.25 o 
  -3   3   9      153.67      157.49     19.56 o 
  -1   3   9      414.54      439.70     72.25 o 
   1   3   9        0.05      -16.86     16.86 o 
   3   3   9      465.00      463.43     60.67 o 
   5   3   9       11.59       15.40     28.97 o 
   7   3   9      191.66      226.25     29.42 o 
   9   3   9      211.81      203.08     33.11 o 
 -14   4   9       47.50        3.45     26.27 o 
 -12   4   9      102.91      149.08     25.25 o 
 -10   4   9       97.01      111.19     24.01 o 
  -8   4   9      757.97      722.62     37.95 o 
  -6   4   9        3.16       35.00     26.07 o 
  -4   4   9      547.84      544.62     30.63 o 
  -2   4   9        0.56       -2.25     14.52 o 
   0   4   9       13.69       19.07     13.89 o 
   2   4   9       21.86       30.59     23.98 o 
   4   4   9        5.46        2.28     21.88 o 
   6   4   9      105.32       54.91     23.97 o 
   8   4   9      147.39      162.26     26.90 o 
  10   4   9        1.30       10.46     22.76 o 
 -13   5   9       14.37        8.39     20.81 o 
 -11   5   9       33.44       -9.85     22.35 o 
  -9   5   9      785.25      848.00     42.21 o 
  -7   5   9       30.82       13.07     20.11 o 
  -5   5   9      103.51      111.79     21.11 o 
  -3   5   9       90.50       57.37     18.51 o 
  -1   5   9        9.70       18.27     27.03 o 
   1   5   9      665.31      765.35     81.75 o 
   3   5   9      112.44      107.93     25.03 o 
   5   5   9       93.80       92.91     24.69 o 
   7   5   9        1.75      -22.39     22.39 o 
   9   5   9        0.00        5.20     22.95 o 
 -14   6   9        0.29       29.34     20.57 o 
 -12   6   9        0.39      -14.55     45.22 o 
 -10   6   9       12.47       61.09     20.16 o 
  -8   6   9      213.70      188.30     25.03 o 
  -6   6   9        9.99        7.45     21.26 o 
  -4   6   9      138.49      123.02     22.37 o 
  -2   6   9      124.49       94.23     21.30 o 
   0   6   9      223.79      204.06     18.40 o 
   2   6   9     2274.24     2097.27    238.48 o 
   4   6   9        3.69      -21.67     21.67 o 
   6   6   9      130.02      130.70     34.76 o 
   8   6   9        8.67       19.67     49.88 o 
 -13   7   9        0.94        8.88     35.24 o 
 -11   7   9        1.10        5.87     20.92 o 
  -9   7   9      131.60      154.58     44.25 o 
  -7   7   9      122.52      114.75     21.49 o 
  -5   7   9      157.67      172.63     23.51 o 
  -3   7   9        0.66        7.56     17.97 o 
  -1   7   9        2.27        5.02     23.33 o 
   1   7   9       25.50       25.81     19.41 o 
   3   7   9      166.62      210.34     70.64 o 
   5   7   9        7.20      -25.75     25.75 o 
   7   7   9       24.79       39.62     23.21 o 
 -12   8   9       74.49       77.72     24.76 o 
 -10   8   9       99.09       59.18     24.42 o 
  -8   8   9       91.39      105.31     26.14 o 
  -6   8   9      275.66      305.68     31.02 o 
  -4   8   9        0.34       14.96     19.68 o 
  -2   8   9       10.64      -10.81     21.88 o 
   0   8   9        1.27        1.55     14.31 o 
   2   8   9       35.30       40.41     28.97 o 
   4   8   9        1.46        6.90     21.03 o 
   6   8   9       57.99       30.59     28.16 o 
 -11   9   9       42.36       69.55     26.39 o 
  -9   9   9       51.91      105.71     25.29 o 
  -7   9   9        0.52      -18.05     26.23 o 
  -5   9   9        0.73       36.71     19.06 o 
  -3   9   9       74.28      133.80     24.47 o 
  -1   9   9       36.88       40.87     19.66 o 
   1   9   9      106.26      151.29     26.58 o 
   3   9   9       54.57       89.20     24.30 o 
   5   9   9      181.75      150.20     45.22 o 
 -10  10   9        7.30       38.89     20.75 o 
  -8  10   9       21.09       35.72     25.08 o 
  -6  10   9        0.88      -22.02     22.02 o 
  -4  10   9        1.85       -2.54     48.44 o 
  -2  10   9        1.91       11.09     26.23 o 
   0  10   9      100.21      128.84     17.92 o 
   2  10   9       20.70       24.68     22.69 o 
   4  10   9       26.28       23.97     49.72 o 
  -7  11   9       37.50       74.15     22.77 o 
  -5  11   9        0.46       22.85     20.48 o 
  -3  11   9       10.14      -21.20     21.20 o 
  -1  11   9        8.25       27.30     21.63 o 
   1  11   9       14.82       23.52     23.49 o 
   3  11   9       16.05        2.77     28.32 o 
  -4  12   9        2.17       18.10     44.25 o 
  -2  12   9       27.77       38.51     22.29 o 
   0  12   9        1.00       15.18     15.62 o 
 -14   0  10      106.19      213.38     35.08 o 
 -12   0  10       41.59       56.00     29.61 o 
 -10   0  10      419.63      429.97     56.00 o 
  -8   0  10      795.87      860.91     58.25 o 
  -6   0  10      191.75      187.63     31.22 o 
  -4   0  10      568.53      482.11     45.38 o 
  -2   0  10        0.02       -4.83     20.60 o 
   0   0  10      664.20      678.29     83.68 o 
   2   0  10       58.36       56.00     27.68 o 
   4   0  10        8.74       71.13     28.00 o 
   6   0  10        0.17      -32.51     32.51 o 
   8   0  10       11.11      -32.51     32.51 o 
 -13   1  10       23.38       28.30     29.45 o 
 -11   1  10        7.44       -0.66     35.56 o 
  -9   1  10       22.72       30.38     20.44 o 
  -7   1  10       69.84      108.47     17.73 o 
  -5   1  10      306.94      285.36     26.27 o 
  -3   1  10      103.26       92.96     19.41 o 
  -1   1  10        1.42       23.06     19.15 o 
   1   1  10      154.41      182.07     36.05 o 
   3   1  10       60.56       39.82     24.80 o 
   5   1  10      242.06      246.63     27.76 o 
   7   1  10        0.13      -11.32     21.26 o 
   9   1  10        0.14       19.54     21.49 o 
 -14   2  10       65.42       57.71     26.48 o 
 -12   2  10       42.14       20.55     51.98 o 
 -10   2  10      248.01      233.92     28.33 o 
  -8   2  10        6.77       24.23     18.31 o 
  -6   2  10       96.78       81.53     21.28 o 
  -4   2  10      119.45      126.79     29.13 o 
  -2   2  10       21.28       17.72     16.21 o 
   0   2  10        8.64       22.90     11.07 o 
   2   2  10      114.04      137.95     32.34 o 
   4   2  10        0.00      -16.55     21.73 o 
   6   2  10        7.14      -18.34     21.76 o 
   8   2  10        4.52       31.75     20.82 o 
 -13   3  10        1.96      -22.74     22.81 o 
 -11   3  10       77.14      146.08     23.77 o 
  -9   3  10      408.43      387.17     29.95 o 
  -7   3  10       27.41       30.27     20.02 o 
  -5   3  10      551.34      512.35     41.20 o 
  -3   3  10      280.47      270.77     26.39 o 
  -1   3  10      156.03      139.18     22.77 o 
   1   3  10      255.21      268.46     60.34 o 
   3   3  10      413.44      397.39     35.27 o 
   5   3  10        0.02        5.30     49.88 o 
   7   3  10       88.03       87.62     41.84 o 
   9   3  10        4.43        3.81     26.71 o 
 -12   4  10       14.30       65.39     21.04 o 
 -10   4  10       12.09       -1.08     19.78 o 
  -8   4  10        3.72       12.24     18.19 o 
  -6   4  10        7.94      -16.01     18.74 o 
  -4   4  10      961.46      896.41     74.34 o 
  -2   4  10       87.73      125.53     19.80 o 
   0   4  10      386.14      398.97     21.16 o 
   2   4  10       42.07       58.55     22.36 o 
   4   4  10       43.85       57.53     20.80 o 
   6   4  10       32.31       70.27     25.69 o 
   8   4  10        1.95       16.70     24.14 o 
 -13   5  10       26.67       34.84     23.65 o 
 -11   5  10       82.11       78.57     23.53 o 
  -9   5  10        3.68       12.97     34.11 o 
  -7   5  10       24.40       -7.02     20.82 o 
  -5   5  10      214.11      213.63     49.40 o 
  -3   5  10        0.15        7.71     26.23 o 
  -1   5  10       55.86       47.66     18.66 o 
   1   5  10       49.12       29.90     28.64 o 
   3   5  10       81.48       63.67     25.70 o 
   5   5  10       36.54       42.31     22.41 o 
   7   5  10        0.01      -14.19     23.94 o 
 -12   6  10       20.50       77.94     21.36 o 
 -10   6  10       34.21       34.65     20.76 o 
  -8   6  10       68.43      111.70     40.39 o 
  -6   6  10       33.52       38.21     19.23 o 
  -4   6  10      248.92      271.15     29.58 o 
  -2   6  10        1.14       20.60     18.21 o 
   0   6  10       20.03        7.01     13.52 o 
   2   6  10      505.27      500.79     36.08 o 
   4   6  10        5.45       -8.48     20.62 o 
   6   6  10        1.69       -9.98     22.08 o 
 -11   7  10        3.05      -10.17     25.03 o 
  -9   7  10       38.50       15.19     52.78 o 
  -7   7  10      107.04       66.45     28.75 o 
  -5   7  10       55.50       45.57     19.79 o 
  -3   7  10      327.95      343.14     34.60 o 
  -1   7  10       46.34       58.88     21.87 o 
   1   7  10       32.36       16.23     22.64 o 
   3   7  10      187.90      112.40     42.32 o 
   5   7  10       10.64      -16.69     23.97 o 
 -10   8  10       46.52       13.82     23.78 o 
  -8   8  10       43.76       27.79     24.23 o 
  -6   8  10       45.75       76.74     21.56 o 
  -4   8  10       27.06       23.00     27.20 o 
  -2   8  10      102.62       64.24     23.34 o 
   0   8  10       80.88       60.01     17.32 o 
   2   8  10       22.25       41.55     25.71 o 
   4   8  10        0.21      -18.71     26.87 o 
  -9   9  10       68.43       62.20     42.16 o 
  -7   9  10        2.93      -22.18     22.18 o 
  -5   9  10       11.11       15.04     25.05 o 
  -3   9  10       45.08       33.69     25.43 o 
  -1   9  10        0.05       16.29     38.46 o 
   1   9  10       90.70      106.91     26.06 o 
   3   9  10       19.74      -18.32     53.26 o 
  -6  10  10       30.59       35.82     25.18 o 
  -4  10  10        0.04       14.45     19.96 o 
  -2  10  10        0.07       -5.09     20.48 o 
   0  10  10       89.87       82.90     24.99 o 
   2  10  10       48.90       10.62     27.66 o 
  -3  11  10       11.24       33.50     22.18 o 
 -13   1  11       46.28       72.36     26.71 o 
 -11   1  11        3.10       32.82     18.17 o 
  -9   1  11        0.27      -16.09     21.03 o 
  -7   1  11      116.95       95.29     25.80 o 
  -5   1  11        4.95      -12.23     20.25 o 
  -3   1  11      135.32      103.74     25.21 o 
  -1   1  11       17.16       -5.31     19.57 o 
   1   1  11       42.77       55.48     21.11 o 
   3   1  11        0.10        1.40     23.82 o 
   5   1  11        8.46       28.74     22.19 o 
   7   1  11      310.90      337.54     37.34 o 
 -12   2  11        3.06       41.52     19.08 o 
 -10   2  11       45.29       77.98     20.90 o 
  -8   2  11       82.91      122.02     24.27 o 
  -6   2  11       11.97        2.74     20.71 o 
  -4   2  11      221.42      254.54     29.58 o 
  -2   2  11       16.68       22.86     27.36 o 
   0   2  11        0.04        2.80     12.61 o 
   2   2  11        7.23       -7.26     29.13 o 
   4   2  11       29.69       15.55     23.10 o 
   6   2  11        9.19       53.91     22.76 o 
 -11   3  11       12.38      -18.54     23.17 o 
  -9   3  11       25.55       14.09     27.84 o 
  -7   3  11      207.93      257.11     46.67 o 
  -5   3  11      621.74      627.14     38.20 o 
  -3   3  11       23.67       41.71     18.66 o 
  -1   3  11        6.74      -19.20     23.82 o 
   1   3  11        3.19       21.42     19.56 o 
   3   3  11      241.85      272.38     64.21 o 
   5   3  11      230.27      287.22     35.05 o 
   7   3  11        1.43      -12.30     26.29 o 
 -12   4  11       44.10      102.34     24.35 o 
 -10   4  11        6.90      -24.46     24.46 o 
  -8   4  11        8.86       -4.23     39.91 o 
  -6   4  11        0.02       24.02     30.74 o 
  -4   4  11       32.01        6.70     23.23 o 
  -2   4  11      121.38       89.89     21.53 o 
   0   4  11       34.41       28.40     14.37 o 
   2   4  11        2.44       -7.22     19.28 o 
   4   4  11      142.45      126.23     35.56 o 
   6   4  11      115.37       79.71     28.86 o 
 -11   5  11        3.75       12.70     29.61 o 
  -9   5  11       82.41        3.22     25.94 o 
  -7   5  11        1.06       12.57     20.69 o 
  -5   5  11        4.83        2.46     21.61 o 
  -3   5  11      177.15      132.09     26.22 o 
  -1   5  11       10.86      -20.90     20.90 o 
   1   5  11       50.71       56.15     24.46 o 
   3   5  11        0.12       -0.28     48.28 o 
   5   5  11       11.16        6.11     23.41 o 
 -10   6  11       27.59       28.31     25.91 o 
  -8   6  11       96.02       62.37     26.28 o 
  -6   6  11      241.89      255.77     31.63 o 
  -4   6  11       16.04       41.02     21.62 o 
  -2   6  11       39.80       48.92     21.62 o 
   0   6  11        6.65       58.97     13.14 o 
   2   6  11      139.67      155.43     30.74 o 
   4   6  11       30.96       25.57     49.72 o 
  -9   7  11        3.63       -4.06     20.80 o 
  -7   7  11       12.94       -3.20     24.14 o 
  -5   7  11       36.20       60.09     21.25 o 
  -3   7  11       48.96       25.27     23.21 o 
  -1   7  11       21.60        8.16     23.77 o 
   1   7  11        2.51      -24.20     24.20 o 
   3   7  11       37.09       37.22     24.67 o 
  -8   8  11        0.94      -15.91     24.23 o 
  -6   8  11        7.45       11.87     22.06 o 
  -4   8  11        6.44        0.10     21.59 o 
  -2   8  11       13.55       18.07     26.55 o 
   0   8  11       21.34       31.37     14.03 o 
   2   8  11        0.39       -4.51     52.62 o 
  -5   9  11        9.31       49.14     23.09 o 
  -3   9  11        3.06      -17.81     25.34 o 
  -1   9  11       47.49       84.42     24.32 o 
 -10   0  12       88.47      112.64     37.01 o 
  -8   0  12       79.11       54.71     32.18 o 
  -6   0  12        2.40       24.78     26.71 o 
  -4   0  12      516.70      548.41     51.49 o 
  -2   0  12      159.66      270.02     38.62 o 
   0   0  12      219.66      260.21     80.46 o 
   2   0  12       15.53       12.87     34.11 o 
   4   0  12        0.35       17.06     33.47 o 
 -11   1  12        6.63        9.66     35.40 o 
  -9   1  12        0.12       16.44     23.33 o 
  -7   1  12       82.78       97.66     51.98 o 
  -5   1  12        1.27       20.37     38.30 o 
  -3   1  12       18.37       -8.41     24.30 o 
  -1   1  12      249.18      256.31     30.20 o 
   1   1  12       39.76        6.85     22.15 o 
   3   1  12        5.94      -22.04     22.04 o 
   5   1  12       17.53      -14.18     27.19 o 
 -10   2  12       24.53       32.72     22.73 o 
  -8   2  12       18.70       18.99     27.68 o 
  -6   2  12        0.21      -21.70     22.08 o 
  -4   2  12        0.01      -23.87     23.87 o 
  -2   2  12        4.06      -19.57     19.92 o 
   0   2  12       13.16       28.92     16.72 o 
   2   2  12        9.10       -9.62     22.86 o 
   4   2  12       11.28       45.70     29.61 o 
  -9   3  12        0.45       -5.41     20.35 o 
  -7   3  12       12.60      -10.19     20.39 o 
  -5   3  12       98.64      128.12     24.10 o 
  -3   3  12       32.03       32.50     22.98 o 
  -1   3  12      110.59      152.45     24.69 o 
   1   3  12        5.21       36.16     32.51 o 
   3   3  12       32.46       51.53     28.97 o 
 -10   4  12        1.69      -24.19     24.19 o 
  -8   4  12        4.28       -6.85     21.94 o 
  -6   4  12        0.01       12.82     21.13 o 
  -4   4  12       83.46      122.80     66.94 o 
  -2   4  12       19.76       40.29     20.22 o 
   0   4  12       66.89       55.47     17.24 o 
   2   4  12       16.56       10.66     25.51 o 
   4   4  12        0.37        7.00     26.61 o 
  -9   5  12       16.54       33.63     30.09 o 
  -7   5  12       22.91       29.80     25.59 o 
  -5   5  12        3.80       12.91     21.94 o 
  -3   5  12        0.03       23.65     19.72 o 
  -1   5  12        0.02       11.67     32.99 o 
   1   5  12        0.01        7.15     39.10 o 
   3   5  12        0.17       51.08     21.90 o 
  -8   6  12       64.09       67.85     27.76 o 
  -6   6  12        3.34      -16.54     23.16 o 
  -4   6  12       47.10       17.03     24.12 o 
  -2   6  12       25.10       14.33     21.99 o 
   0   6  12       15.80       38.73     18.73 o 
   2   6  12       10.61       39.59     23.17 o 
  -5   7  12       41.33       27.47     26.55 o 
  -3   7  12        0.02       38.46     21.08 o 
  -1   7  12       14.69       23.68     56.64 o 
  -7   1  13        1.33      -13.69     23.32 o 
  -5   1  13       31.60       49.64     42.64 o 
  -3   1  13       60.63      124.91     40.71 o 
  -1   1  13       65.88       54.37     60.18 o 
   1   1  13       21.21      -24.19     70.80 o 
  -6   2  13        0.26      -23.23     23.23 o 
  -4   2  13        0.30       15.20     22.06 o 
  -2   2  13       87.15      128.65     23.51 o 
   0   2  13       28.95       40.68     14.77 o 
  -7   3  13       16.33       33.22     22.08 o 
  -5   3  13       16.55       -5.36     23.21 o 
  -3   3  13        3.90       -1.52     20.34 o 
  -1   3  13        8.32      -28.65     29.93 o 
  -4   4  13      120.62      147.41     27.94 o 
  -2   4  13        5.02        7.29     22.52 o 
                                                 
